# Supplementary material for: Integrative Analysis of Telomere‐Related Genes Reveals Prognostic Signatures in Laryngeal Cancer
Source: Int J Genomics. 2026 Apr 8;2026:5301600. doi: 10.1155/ijog/5301600 (PMC13059680; doi:10.1155/ijog/5301600)
Supplement: Supplementary file 2 — Supporting Information 2 Supporting Table 2: Patient’s basic information. [file IJOG-2026-5301600-s005.xlsx]

## Sheet: Sheet1
supplementary table 2. Patient's basic information.
No.	Gender	Age (years)	Diagnosis	Stage	Treatment History
1	Male	57	Glottic Laryngeal Squamous Cell Carcinoma	T2N1M0	Surgical treatment, no preoperative therapy
2	Male	69	Supraglottic Laryngeal Squamous Cell Carcinoma	T3 N2c M0	Surgical treatment, no preoperative therapy
3	Male	60	Glottic Laryngeal Squamous Cell Carcinoma	T3 N1M0	Surgical treatment, no preoperative therapy
4	Male	64	Glottic Laryngeal Squamous Cell Carcinoma	T3 N0M0	Surgical treatment, no preoperative therapy
5	Male	71	Supraglottic Laryngeal Squamous Cell Carcinoma	T3 N2cM0	Surgical treatment, no preoperative therapy
