# Supplementary material for: Integrative Analysis of Telomere‐Related Genes Reveals Prognostic Signatures in Laryngeal Cancer
Source: Int J Genomics. 2026 Apr 8;2026:5301600. doi: 10.1155/ijog/5301600 (PMC13059680; doi:10.1155/ijog/5301600)
Supplement: Supplementary file 3 — Supporting Information 3 Supporting Table 3: Clinical features of LC patients from the TCGA database. [file IJOG-2026-5301600-s004.xlsx]

## Sheet: Sheet1
Supplementary Table 3. Clinical Features of LC Patients from the TCGA Database.
Feature	Category	Count	Percentage
Age	Young	39	33.9
Age	Old	76	66.1
Sex	Female	19	16.5
Sex	Male	96	83.5
Alcohol use	No	39	33.9
Alcohol use	Not Reported	2	1.7
Alcohol use	Yes	74	64.3
Smoking	No	37	32.2
Smoking	Yes	78	67.8
Stage	Unstaged	4	3.5
Stage	Stage I	3	2.6
Stage	Stage II	12	10.4
Stage	Stage III	26	22.6
Stage	Stage IV	70	60.9
M stage	Unspecified	2	1.7
M stage	M0	107	93
M stage	M1	3	2.6
M stage	MX	3	2.6
N stage	Unspecified	1	0.9
N stage	N0	56	48.7
N stage	N1	18	15.7
N stage	N2	32	27.8
N stage	N3	3	2.6
N stage	NX	5	4.3
T stage	Unspecified	1	0.9
T stage	T1	3	2.6
T stage	T2	20	17.4
T stage	T3	37	32.2
T stage	T4	51	44.3
T stage	TX	3	2.6
