# Supplementary material for: Integrative Analysis of Telomere‐Related Genes Reveals Prognostic Signatures in Laryngeal Cancer
Source: Int J Genomics. 2026 Apr 8;2026:5301600. doi: 10.1155/ijog/5301600 (PMC13059680; doi:10.1155/ijog/5301600)
Supplement: Supplementary file 4 — Supporting Information 4 Supporting Table 4: Differentially expressed genes (DEGs) identified between LC and control samples in the TCGA‐HNSC training set. [file IJOG-2026-5301600-s008.xlsx]

## Sheet: 01_deg_results
Supplementary Table 4. Differentially expressed genes (DEGs) identified between LC and control samples in the TCGA-HNSC training set.
Gene symbol	baseMean	log2FoldChange	lfcSE	stat	pvalue	padj	flag
SLC8A1-AS1	44.5613991245071	-5.96739	0.415792229195493	-14.3518	1.03734756294485e-46	3.73496990038292e-42	Down
IL12A-AS1	26.047087636512	-4.86098	0.343952628806739	-14.1327	2.38791332423882e-45	4.29884096196094e-41	Down
ZIC5	261.078294137107	6.90789467248324	0.504098106640604	13.7034727595361	9.67823345012252e-43	1.16154931790554e-38	Up
ESM1	379.296637082789	5.04015770341842	0.372199400214275	13.5415524595601	8.88902351451993e-42	8.00123229100725e-38	Up
AC008972.2	24.9907712474932	-3.15866	0.239345062261589	-13.1971	9.11907068168157e-40	6.5666427978789e-36	Down
GTF2IRD2P1	256.25467147153	4.45049678322215	0.342019297045678	13.012414275057	1.04003522950559e-38	6.24107807305814e-35	Up
AC008972.1	10.5333200426543	-3.41659	0.27223673623856	-12.5501	3.97203083393485e-36	2.0430424310832e-32	Down
COL4A1	24357.1806927285	3.49981944728912	0.282346024515753	12.3954975222038	2.76424755486574e-35	1.24408416516176e-31	Up
C5orf34-AS1	88.4928005328439	4.06499409819871	0.329809255364839	12.3252881235912	6.62064225527296e-35	2.64862471556781e-31	Up
COL4A2	26899.626162535	3.24040764272754	0.264135471339436	12.2679760741538	1.34575281937748e-34	4.84538302616863e-31	Up
EMP1	48339.731546778	-3.91085	0.320732354393179	-12.1935	3.36600309409117e-34	1.1017540127523e-30	Down
UBL3	2292.84208972517	-2.1157	0.175824637770784	-12.033	2.38360767242969e-33	7.15181618715259e-30	Down
SLC35C1	2806.88408548468	-2.07963	0.173522782838292	-11.9848	4.26989526959059e-33	1.18259676293546e-29	Down
FCHO2	1818.64722545013	-2.21797	0.187703092006268	-11.8164	3.21305863913661e-32	8.26329830729383e-29	Down
KAT2B	1082.88477158082	-2.67618	0.230975703488633	-11.5864	4.82830723907455e-31	1.15895468095253e-27	Down
CTNNA1	24590.3533992093	-1.39743	0.121298472350783	-11.5206	1.03884558688386e-30	2.33772720973459e-27	Down
TRIP10	4545.39202102448	-2.11699	0.186113683455204	-11.3747	5.58762027301235e-30	1.18342510546947e-26	Down
HOXD10	472.886031620378	4.3105374016585	0.379519286704558	11.3578876032566	6.77633588866557e-30	1.35545540928558e-26	Up
AGFG2	1629.06951233171	-2.48083	0.218940335723356	-11.3311	9.20442488721182e-30	1.74423851612664e-26	Down
HOXD11	131.077598567995	5.91798969416716	0.523012765177103	11.3151916897539	1.10360834196437e-29	1.98677091762135e-26	Up
HOXC13	405.210344932273	5.36316244865985	0.474489907502413	11.3030063734971	1.26801327272397e-29	2.17403894687746e-26	Up
ADAMTS20	77.0916571753534	8.59334101546859	0.763709879690305	11.2521014117996	2.26139135400402e-29	3.67513349040871e-26	Up
COL10A1	1814.31249935668	6.45401813061961	0.5737517647184	11.2487987445011	2.34767588611027e-29	3.67513349040871e-26	Up
MMP11	10271.3762289593	5.64654629533626	0.502719046104854	11.232011874399	2.83938580333206e-29	4.25967024370711e-26	Up
SMCO1	38.784543045014	-6.41822	0.572057445421327	-11.2195	3.26998025330189e-29	4.70942556080539e-26	Down
ZIC2	528.740360752091	4.59288129792271	0.412374069423671	11.1376578656889	8.22540824658109e-29	1.13906086122366e-25	Up
RMND5B	1965.82056761647	-1.94209	0.175340773285614	-11.0761	1.63852866614541e-28	2.18500831942835e-25	Down
ETFDH	1042.30011750097	-1.63745	0.149209354165151	-10.9742	5.08658526123519e-28	6.54080365467046e-25	Down
METTL21EP	22.1522957012486	-6.03151	0.553329543002521	-10.9004	1.14760856569334e-27	1.42481539337203e-24	Down
NUCB2	3478.38952936668	-2.13762	0.197892803331745	-10.8019	3.3718702010269e-27	4.04680621959911e-24	Down
NXPH4	1634.97245895978	3.99205662490401	0.370989344052716	10.7605695120363	5.28425796649896e-27	6.13740993818694e-24	Up
PHACTR4	3825.66670164258	-1.5856	0.148713109424995	-10.6621	1.53043341144734e-26	1.7219767180988e-23	Down
AL512326.5	68.2140954817281	6.06656479636459	0.569499770708733	10.6524446687921	1.69845089934541e-26	1.85311286760398e-23	Up
AL117329.1	148.723694648521	3.88901428463908	0.366434797970543	10.6131140005751	2.58971337641399e-26	2.74243029758193e-23	Up
CCN4	1049.41698240751	3.87046822885271	0.365378075811535	10.5930500078749	3.20960342910752e-26	3.30176489900046e-23	Up
PYGM	2379.82784292156	-7.46657	0.709620071567709	-10.5219	6.84557368894361e-26	6.84652446306707e-23	Down
GPD1L	1559.30783865931	-2.60061	0.248991453414026	-10.4446	1.55168968780686e-25	1.5099618164726e-22	Down
PEBP4	57.931581192555	-6.24236	0.597983384971996	-10.439	1.64515312322419e-25	1.55878258425492e-22	Down
FIRRE	102.836889893631	5.15924619090766	0.495749688490541	10.4069580086203	2.3046865132587e-25	2.12769840794563e-22	Up
CLEC3B	152.635563666167	-3.93297	0.378711386397057	-10.3851	2.89772540847206e-25	2.60831508330091e-22	Down
P3H4	1971.23187224296	2.22099723611948	0.213963539179318	10.3802603221015	3.04942532552803e-25	2.67791606940577e-22	Up
PPL	47800.8246948271	-3.35149	0.323875305493215	-10.3481	4.26946109172588e-25	3.66004634779977e-22	Down
AC022031.2	125.452300794384	4.06746556252632	0.395403698294122	10.2868677760842	8.07608317513372e-25	6.76231104001604e-22	Up
MAP4K2	1448.56313071541	1.68590440365674	0.164143675713511	10.2709068523556	9.53045281666951e-25	7.79872621964059e-22	Up
CTHRC1	2499.83952519197	3.83585477276159	0.373884589035717	10.259462104749	1.07302769213687e-24	8.58541379008622e-22	Up
IL11	472.388428350056	4.76714933773762	0.465290311258615	10.2455375114999	1.23934081180472e-24	9.700536071528e-22	Up
COL13A1	334.601887481824	2.84934343731024	0.279453658555049	10.1961214322372	2.06349135741865e-24	1.57612354032157e-21	Up
PRAME	1216.53627565339	7.47614380437097	0.733360671029308	10.1943615191115	2.10120621956494e-24	1.57612354032157e-21	Up
SUCLG2	2040.99862070747	-1.35822	0.133892785018841	-10.1441	3.52028305346708e-24	2.58668961918535e-21	Down
G2E3-AS1	82.7361551831658	7.97220553917767	0.78893166089442	10.105064778538	5.2460888493682e-24	3.71459423593953e-21	Up
ABCD3	2364.25868448246	-1.5255	0.15097488784462	-10.1044	5.28415329470913e-24	3.71459423593953e-21	Down
HOXD13	301.982754524136	7.67300951101243	0.759487974721974	10.1028716271924	5.36477989914888e-24	3.71459423593953e-21	Up
PYY2	377.040762989345	6.18790474344803	0.612701978960785	10.0993712374545	5.55975067493572e-24	3.74297589618634e-21	Up
HOXB7	747.119084471469	3.03968453699518	0.301005821772073	10.0984244062126	5.61368416592313e-24	3.74297589618634e-21	Up
FSD2	39.6013438144185	-5.64467	0.561347659809982	-10.0556	8.68108753277984e-24	5.68295557486797e-21	Down
KIF26B	1463.55296760027	3.45874490349319	0.344572895438219	10.0377741525329	1.03994261550838e-23	6.68627390560346e-21	Up
MFAP2	1891.66568169057	3.28745910094843	0.328975924441286	9.99300817083093	1.63541909688344e-23	1.03303972953137e-20	Up
AFDN	7203.3256727925	-1.83591	0.184375487299094	-9.95743	2.34039618109107e-23	1.45286145689973e-20	Down
ASB8	1397.87006745105	-1.06607	0.107186309286955	-9.94595	2.62664652307444e-23	1.60292217056433e-20	Down
DLG2	98.2958724809493	-3.64807	0.367327527205253	-9.93138	3.04026534017838e-23	1.78334672602272e-20	Down
HSD17B6	146.572875235377	2.54394489634936	0.256163232142486	9.93095252223525	3.05324779233718e-23	1.78334672602272e-20	Up
C1QTNF7	54.9396921957673	-4.35216	0.438267007216553	-9.93038	3.07089284858794e-23	1.78334672602272e-20	Down
GNGT1	150.373663217185	3.31173912461725	0.335865345199293	9.86031804696063	6.18531536863813e-23	3.5349568229812e-20	Up
AP000866.2	19.0806165381245	-2.85957	0.290085632847539	-9.85769	6.34926750238191e-23	3.57195900661345e-20	Down
IGF2BP1	798.289479058516	6.79531562879562	0.689451625131565	9.85611663109634	6.44957539207142e-23	3.57256864602356e-20	Up
GORASP1	1836.95389938066	-0.901702	0.0916795767019029	-9.83536	7.92805261694586e-23	4.32499294656266e-20	None
CHST2	3065.91329017591	3.71664786511147	0.378092177371453	9.83000465904929	8.36149067503023e-23	4.49336525006662e-20	Up
NBEAL2	6907.15032962699	-2.20033	0.224165563624359	-9.81565	9.64191289457529e-23	5.10525108484093e-20	Down
GRIN2D	913.472225497281	4.22551833619841	0.430701567418595	9.81078002925321	1.0118334879576e-22	5.27986445419036e-20	Up
BMP8A	321.089512850833	3.46278710011252	0.353365405541196	9.7994513492601	1.13198819284244e-22	5.82246212618457e-20	Up
MINDY1	1046.01870697887	-1.96047	0.200101322420786	-9.79737	1.15558137944078e-22	5.86009965729087e-20	Down
AC010595.1	29.3535285641886	7.44212933744111	0.762004256420783	9.76651937929796	1.56744648572184e-22	7.83832093311318e-20	Up
ST3GAL4	1872.28846987396	-1.94378	0.199082303479288	-9.76369	1.61179747645965e-22	7.94969426574377e-20	Down
PFKFB1	26.8070592150974	-3.2834	0.336986334817379	-9.74342	1.96825920942932e-22	9.57664497777065e-20	Down
GPD1	180.788193737553	-4.40552	0.452491485159272	-9.73613	2.11448787505232e-22	1.01509514588345e-19	Down
DLX6	230.770086847926	4.81733645106244	0.495420889318701	9.72372492747976	2.38879351582962e-22	1.13169092812428e-19	Up
SLC2A6	517.365534213923	2.67279952837936	0.274929418354303	9.72176620595367	2.43520268008437e-22	1.13869444800568e-19	Up
EXTL1	53.5676286466673	-5.49096	0.565184069124025	-9.71536	2.59342482427993e-22	1.19713154869486e-19	Down
TPCN1	2665.41633947936	-1.74169	0.179595952651557	-9.69781	3.08049847493192e-22	1.40396642518891e-19	Down
FADS1	3075.14180880233	3.09093037300519	0.319029207440251	9.6885498284168	3.37283501923588e-22	1.51798656084485e-19	Up
FNDC5	247.57582583677	-5.02827	0.519730947972129	-9.67476	3.85991356216677e-22	1.71575540501006e-19	Down
SLC2A4	177.212478073155	-4.22637	0.438576193242721	-9.63658	5.60244547145244e-22	2.45995181950787e-19	Down
PDCD6IP	7915.36351041266	-1.25212	0.130064168003399	-9.62697	6.15190530096707e-22	2.66866687182312e-19	Down
CAPN5	1613.36157527824	-3.39492	0.3530865738409	-9.61497	6.91308458115671e-22	2.96316202791128e-19	Down
PDCD4	5786.23825673633	-1.77584	0.18502697592308	-9.59776	8.17019012482453e-22	3.46079641699185e-19	Down
GAST	126.522904760377	6.25762333199323	0.652919623947018	9.5840637997136	9.32999284611804e-22	3.90612084214512e-19	Up
SLC9A3P2	99.2150135303336	6.35527526403547	0.664534016459879	9.56350631663891	1.13833294438261e-21	4.71099743247079e-19	Up
MYOM1	896.910848252275	-5.59723	0.588182280617164	-9.51615	1.797200148081e-21	7.3532035604155e-19	Down
GJC1	730.362900239656	3.31459572915388	0.349129428984412	9.49388809415396	2.22573965408203e-21	9.00424227474422e-19	Up
ADAM12	2738.56666721391	4.18646160174939	0.441770243605758	9.47655860109368	2.62807562255525e-21	1.04310544352384e-18	Up
ENO2	2823.00727663323	3.01402828272166	0.318061974183786	9.47622956329908	2.63637259715789e-21	1.04310544352384e-18	Up
HCG22	141.803092143233	-6.17768	0.65208744107051	-9.4737	2.70097299727159e-21	1.05704926920395e-18	Down
AL031602.1	74.6618629807785	4.40900031318597	0.466695624475387	9.44727158764801	3.47777524330086e-21	1.34642255521556e-18	Up
HOXC9	96.6427463110107	4.10940569076064	0.435073105115952	9.44532227443807	3.54312304662375e-21	1.357129205252e-18	Up
AC093895.1	117.203126419804	4.78316778007999	0.507677114544755	9.42167303398965	4.43956828670354e-21	1.67326668020905e-18	Up
ZAN	91.2751711660117	5.41461581346669	0.574729362052925	9.42115745422465	4.46142483821883e-21	1.67326668020905e-18	Up
PLPP4	223.591340136291	5.07766904850165	0.539178318435666	9.41742068418782	4.62304759615257e-21	1.71600854329354e-18	Up
AC009093.1	62.8560436231988	4.40479567147911	0.468884511250815	9.39420169740455	5.7653348489228e-21	2.11817225750475e-18	Up
STC2	1982.4358554279	3.81232726587803	0.406004636426832	9.38986140510508	6.00792597527909e-21	2.18500378525175e-18	Up
AC114956.1	32.463124370078	3.73302793938497	0.397977120981212	9.38000639378765	6.59687279486474e-21	2.37520404979105e-18	Up
FIBCD1	1068.78477208566	7.60177021948889	0.810998437970607	9.37334754738998	7.02677894729056e-21	2.50494233660591e-18	Up
AFAP1-AS1	1110.35631663915	6.82955646031557	0.728724253062715	9.37193517522163	7.12146535448095e-21	2.51380745184399e-18	Up
TTC22	3501.30443696175	-2.33987	0.249721483822405	-9.36993	7.25801086162068e-21	2.53713282594808e-18	Down
FOXD2-AS1	195.167611313182	2.29875867703867	0.245907303249912	9.34806997050623	8.92616145576867e-21	3.09025426168222e-18	Up
LMO7	7613.4719987046	-2.64423	0.282994876861541	-9.34375	9.29789874643533e-21	3.18829375586099e-18	Down
SH3BGRL2	2090.7918756101	-3.65636	0.391786240764097	-9.33254	1.03365324355895e-20	3.51100802210754e-18	Down
LCAL1	877.98720380565	6.77988013466331	0.726955603783283	9.32640191420067	1.09525948493875e-20	3.68549698646914e-18	Up
CPEB3	388.939971301567	-2.12692	0.228259569635897	-9.31797	1.18589033506302e-20	3.95351680684666e-18	Down
PERM1	106.634168822097	-4.35148	0.467976835992121	-9.2985	1.42434838589827e-20	4.70492326919884e-18	Down
MYLK3	195.071395660334	-5.82827	0.627418810697395	-9.28928	1.55340772208094e-20	5.08458591213858e-18	Down
ATP2A1	2901.65901872586	-6.49597	0.704606247144147	-9.21928	2.99088097594938e-20	9.70150176027545e-18	Down
AC108488.3	318.333779825253	2.81283040965981	0.305504327068548	9.20717044059632	3.3483477113226e-20	1.07640410130509e-17	Up
AC006460.1	952.966887475487	5.86350149811583	0.637669568980889	9.19520357147789	3.74285216179631e-20	1.19257869102191e-17	Up
FYCO1	2763.71750541098	-2.01174	0.218836785469106	-9.19288	3.82465928917992e-20	1.20795489216599e-17	Down
EME1	193.419658302327	1.72808648434218	0.188029125608324	9.19052555688573	3.9092665498329e-20	1.22394036631942e-17	Up
FOXS1	93.9224215280433	2.89797900420419	0.315766972743252	9.1775874437651	4.40857414123463e-20	1.36836820650994e-17	Up
SNX10	657.132740135424	2.72966247028356	0.297644042929531	9.17089568941861	4.69104844565494e-20	1.44359999389578e-17	Up
DUSP9	608.438934283083	3.48638666587797	0.380373993674886	9.16568094520641	4.92351336264459e-20	1.50229744594931e-17	Up
ZDHHC13	2163.46582229562	-1.71935	0.188095389327655	-9.14084	6.19679166652314e-20	1.87492003321988e-17	Down
GPRIN1	898.660812009099	2.29743801577122	0.251522787230379	9.1341148095139	6.59440327335606e-20	1.97859574880987e-17	Up
MMP9	5892.29061110692	4.66659958583661	0.511168095532325	9.12928570195068	6.89527302768954e-20	2.0517711186939e-17	Up
DNAH17	2173.26158152875	4.35365955381779	0.477070993032821	9.12581066004631	7.12013585566229e-20	2.10131550396001e-17	Up
PDHB	1584.93171880453	-1.10147	0.120994992416226	-9.10343	8.75209002368168e-20	2.56194310002162e-17	Down
ENO3	2362.88150184971	-5.49169	0.604097145835761	-9.09074	9.83656878609188e-20	2.85617467050998e-17	Down
LINC02303	43.6465977959941	-8.01486	0.88219494595839	-9.08514	1.03566340259432e-19	2.98312486483267e-17	Down
LRRC15	2141.36743639052	5.00195742817592	0.550800972052518	9.08124292071691	1.07341955283715e-19	3.06733896824615e-17	Up
LINC02236	101.005432273605	4.6243940740017	0.509873329642233	9.06969202967831	1.19353884266427e-19	3.38372960867141e-17	Up
GRASLND	115.272130617729	4.23533156263168	0.467219112782039	9.06497925012646	1.24627971084048e-19	3.5056485147509e-17	Up
CCDC178	5.82046500600864	-3.0985	0.34272261093924	-9.04084	1.55465701011351e-19	4.33918028287882e-17	Down
QARS1	9039.83996151965	-1.12494	0.124480176506437	-9.0371	1.60878755075069e-19	4.45572275113681e-17	Down
TSPAN6	3119.29004168156	-1.99355	0.220634349641627	-9.03555	1.63182273772333e-19	4.48502119631516e-17	Down
IBSP	79.4885184847738	5.2694681093094	0.583697834823481	9.02773283526564	1.75265105083558e-19	4.77926609093586e-17	Up
HAP1	682.694570958112	4.20976575783378	0.466355909621277	9.02693773357023	1.76542810746971e-19	4.77926609093586e-17	Up
LHX5	152.384014747455	4.52274798115549	0.501768522865665	9.0136143959878	1.99374779969488e-19	5.35708130806075e-17	Up
CYCSP6	73.6535132463671	6.02551	0.668907973231472	9.00797346038796	2.09899144218679e-19	5.59808791673594e-17	Up
FAM214A	1567.50337721134	-1.66381	0.184780229197384	-9.00428	2.1707867443228e-19	5.74699828892224e-17	Down
CAST	15394.7363272131	-1.70563	0.189627887992528	-8.99459	2.37106109977649e-19	6.2313908684272e-17	Down
COL11A1	2699.3250414673	6.12933592199844	0.682177703379185	8.98495493422991	2.58840353747253e-19	6.75329488164481e-17	Up
NETO2	1968.24059818344	2.11014985593575	0.235038363608091	8.97789545307704	2.75995154227511e-19	7.12637367677339e-17	Up
RANBP9	2687.49839719976	-1.45878	0.162493655185054	-8.97746	2.77098268226156e-19	7.12637367677339e-17	Down
AC105460.1	698.464831664873	7.79166789655665	0.868569361315217	8.97069162646751	2.94658330308043e-19	7.52423629981638e-17	Up
CAB39L	489.574506798925	-2.20586	0.246057809213008	-8.9648	3.10832702850321e-19	7.88136018741254e-17	Down
EN1	412.749671594338	6.05560580778932	0.67584188687744	8.96009247927463	3.24406216223854e-19	8.128733355763e-17	Up
CASQ1	752.291901816419	-6.72452	0.750517078109947	-8.95986	3.25104180872065e-19	8.128733355763e-17	Down
AC134312.5	82.4702300793895	4.48323259265004	0.500490658203439	8.95767487198073	3.31596564409299e-19	8.23388572521158e-17	Up
APBA2	623.270603271992	3.36482287460389	0.376016074072628	8.94861445192892	3.5997208660234e-19	8.87725683432688e-17	Up
CCNP	106.664748501232	4.94640300269019	0.553265756220464	8.94037439887958	3.87854059290588e-19	9.49978598963104e-17	Up
SLC6A1	88.4574045517938	-3.68888	0.413263087643911	-8.92623	4.40786798123242e-19	1.07233301800185e-16	Down
CALB1	2708.09566171902	7.49206538623619	0.83940903547076	8.92540474267645	4.44072404280499e-19	1.07307563195432e-16	Up
HOXC-AS2	31.0518650814151	4.00313454214341	0.448599629151584	8.92362427876803	4.51272865169649e-19	1.08320530069555e-16	Up
CLINT1	6700.74631723247	-1.6128	0.180976265253244	-8.91167	5.02693940682927e-19	1.19864207511846e-16	Down
ARTN	940.80628634987	3.31566599483511	0.372135286140629	8.90984036805941	5.11060932961995e-19	1.2079792150788e-16	Up
CDH11	3264.0932886341	3.54931567522502	0.398380928965282	8.90935136991542	5.13319871981825e-19	1.2079792150788e-16	Up
SEMA4F	867.117199361167	1.94617929014821	0.218505340420568	8.90678134640691	5.25355290072956e-19	1.2282738453946e-16	Up
IQCJ-SCHIP1	171.732735427253	2.45355115952224	0.276377187140235	8.87754588180714	6.8351646846125e-19	1.58774260948047e-16	Up
SORT1	4977.33151984291	-2.03523	0.229343573960043	-8.87414	7.04735877270338e-19	1.62653943981529e-16	Down
ASPA	26.445911672386	-3.60104	0.40593068090827	-8.87106	7.245279516948e-19	1.66156871979435e-16	Down
SMTNL1	195.385473272207	-5.34478	0.602901090080898	-8.8651	7.64342464066464e-19	1.73233214837197e-16	Down
DPF1	289.803078747716	3.66506065901118	0.413430190148536	8.86500489404126	7.65007114542821e-19	1.73233214837197e-16	Up
SASH1	3170.33308250662	-2.95026	0.332840611860729	-8.86389	7.72732443201245e-19	1.7388894760913e-16	Down
FST	5090.62987724618	3.04112294964569	0.343838321211634	8.84463063607698	9.18315611935764e-19	2.05366171476691e-16	Up
SOST	176.125167403631	7.42665007644239	0.83974997958096	8.84388241384456	9.24489014406908e-19	2.05470536813091e-16	Up
AC005532.1	43.5095081374102	-4.6053	0.521245642221868	-8.83518	9.99393504013512e-19	2.19709718282041e-16	Down
CD276	7819.44548298154	2.00867029279243	0.227353102609823	8.83502476867295	1.00076083316913e-18	2.19709718282041e-16	Up
MYOZ3	265.520214186736	-5.4947	0.622245641499167	-8.83043	1.0427203717276e-18	2.2753422414577e-16	Down
LBX2	44.2156979821491	2.59710894881451	0.294450016467507	8.82020310262438	1.14252296009443e-18	2.47810476977108e-16	Up
CDKN2AIP	1529.19729813376	-1.51398	0.171720018046934	-8.81656	1.18030571574936e-18	2.54472498775782e-16	Down
LDB3	1182.70409505451	-5.82416	0.661130955059947	-8.80939	1.25833704289452e-18	2.68910406612855e-16	Down
CCL11	156.127935899373	4.69063356531754	0.532479476548843	8.80904104646234	1.26220965748014e-18	2.68910406612855e-16	Up
DLX2	121.718200660738	4.72092128411711	0.53625561904428	8.80349056767141	1.32625325380193e-18	2.80892637665521e-16	Up
COLGALT1	10971.3981984701	1.48415064556909	0.168807725056028	8.79195928430697	1.46974037303699e-18	3.09462000767234e-16	Up
KLHDC7B	2127.11882546644	4.99784739525487	0.569614	8.77408898489288	1.72292952860151e-18	3.60663242309868e-16	Up
HOXB9	147.138583271667	5.41298325088011	0.617054012259773	8.77230054960132	1.75052407978715e-18	3.64321499958013e-16	Up
EPS8L2	6753.03262706511	-1.9669	0.224297259566726	-8.76918	1.79974127722712e-18	3.72411980957255e-16	Down
ASAH1	5853.00303771819	-1.36272	0.155427445651631	-8.76757	1.82571503982528e-18	3.75627828622338e-16	Down
CPXM1	1091.50642897193	3.2561079763704	0.37180711497615	8.75751927603446	1.99594350232288e-18	4.08317873870086e-16	Up
AC087612.1	158.267808461332	7.22401733494744	0.825176387732931	8.75451290456156	2.04986848069615e-18	4.16980308742739e-16	Up
LINC01234	268.685786767178	6.86977874437946	0.785238098905762	8.74865694106357	2.15906940617179e-18	4.36726370613568e-16	Up
HPGD	1622.52740817339	-4.26008	0.487665726723437	-8.73566	2.4223916537618e-18	4.8725257817706e-16	Down
ASB14	26.5272334094554	-2.52552	0.289218386199844	-8.73222	2.49716518039308e-18	4.99502401778072e-16	Down
PLA2G7	411.784146429492	3.11640981879868	0.357112678446828	8.72668490055498	2.62246433111513e-18	5.21667559346963e-16	Up
CCNG2	2390.79661041822	-1.94101	0.222632073906412	-8.71847	2.81992435340891e-18	5.57864705189494e-16	Down
ARHGEF10L	2481.05385865709	-2.12598	0.243876664161958	-8.71744	2.84566975006943e-18	5.59881635799179e-16	Down
TMF1	1471.1875070571	-1.11136	0.12764046899609	-8.70699	3.12060514766352e-18	6.10637980117527e-16	Down
EVPL	20234.9006064216	-2.58163	0.296998816168931	-8.69238	3.54937500627172e-18	6.90785119463856e-16	Down
AL136981.3	354.635524761752	6.43433068525108	0.740393479979195	8.69042051184984	3.6110039127726e-18	6.99001053114933e-16	Up
PRELID3A	179.022726885236	2.31879461874321	0.267016717268718	8.68408031699993	3.81818944157777e-18	7.35154603443891e-16	Up
DUXAP8	131.529102192773	4.18058356676086	0.482047653437509	8.67255246851401	4.22539974823358e-18	8.09231478378458e-16	Up
SLC25A4	1738.45124111539	-2.48327	0.286386416037231	-8.67104	4.28209470649181e-18	8.15750369879564e-16	Down
ZFP92	171.322145248136	3.08043893225139	0.355349495772408	8.66875841643048	4.3685774475333e-18	8.27845426307561e-16	Up
ANXA11	14458.1860067132	-1.51908	0.175523759120468	-8.65455	4.94847426846488e-18	9.32826261968995e-16	Down
MAGEA3	1223.62105765041	9.00675810538697	1.04088951768236	8.65294342231577	5.01879086665936e-18	9.4115398517745e-16	Up
CSRNP1	2034.33143187694	-2.1269	0.245912739688293	-8.64899	5.19592989424998e-18	9.69323605401401e-16	Down
SPNS2	2683.12752983403	-3.37816	0.390883752369957	-8.64238	5.50553365656827e-18	1.02178731600382e-15	Down
RFC4	1794.60919695301	1.70937132902917	0.198313552650708	8.61953863556622	6.72244167215844e-18	1.24123852515931e-15	Up
FBN2	4171.27667284454	5.14817606102829	0.597496859601207	8.61623953047115	6.91889377951093e-18	1.27099372720047e-15	Up
TRPM2-AS	126.892546557372	4.52488043521293	0.526462679136267	8.59487408041271	8.33561516390266e-18	1.52347118769703e-15	Up
FAM107A	368.72	-3.23988	0.377088088582687	-8.59185	8.55833677053008e-18	1.55627735062089e-15	Down
SLK	9317.97648224638	-1.62839	0.189756894404385	-8.58143	9.37010007840495e-18	1.6953289111707e-15	Down
SOX12	1835.89923289115	1.94128872479171	0.226537889862234	8.56937762584562	1.04045821086237e-17	1.87308489410498e-15	Up
AC055733.4	55.7498854839558	6.05108909898333	0.706227398576799	8.56818796775314	1.05126101927306e-17	1.88311706462322e-15	Up
ELANE	6.04636573531921	-3.76626	0.439829277468652	-8.56301	1.09956632908214e-17	1.95989533062389e-15	Down
HAGLROS	67.355279269599	3.50986053002978	0.410376793916019	8.55277535685424	1.20163621430894e-17	2.13127644808834e-15	Up
AC011287.1	90.9742873741002	4.18714112772159	0.49141740743126	8.52053888283819	1.58812637963858e-17	2.80296521072976e-15	Up
SPOCD1	228.178826334327	3.17777198506963	0.373029577479798	8.51882	1.61186536301507e-17	2.83098597050524e-15	Up
CPEB4	2178.01720787676	-2.01561	0.236648244659808	-8.51731	1.63303316060235e-17	2.8542407256062e-15	Down
TRAK1	4131.16901577184	-1.21327	0.142496658761286	-8.51438	1.67484489471844e-17	2.91317828185205e-15	Down
PLAC9	168.697529064849	-2.75743	0.324396927028557	-8.50019	1.89285105583093e-17	3.27654337813426e-15	Down
NIBAN2	42589.3069909103	-1.85448	0.218229708119085	-8.49784	1.93145792558475e-17	3.32737524453009e-15	Down
AL121933.2	36.1956357977734	-3.45853	0.407475435865938	-8.48771	2.10748464666463e-17	3.61333260491238e-15	Down
SLC46A2	19.572482334901	-3.84264	0.453280979505719	-8.4774	2.3029149664464e-17	3.92968973302856e-15	Down
AC009754.2	2.47849760854465	-3.66612	0.432542350452718	-8.47575	2.33574638025792e-17	3.96691266137671e-15	Down
AC025575.2	107.430076811254	5.73547679771536	0.676930333777819	8.47277262005198	2.39620032486335e-17	4.05047853036173e-15	Up
KIAA0232	2045.9853052596	-1.22141	0.144218006921963	-8.46919	2.47099414492349e-17	4.15738991532571e-15	Down
PCDH17	460.883675943926	2.64617263682119	0.312530757504602	8.46691908965865	2.51968990472952e-17	4.21960162882727e-15	Up
GBX2	38.9256433832178	6.88446261233878	0.813792132902685	8.45973109592844	2.67994767043758e-17	4.46719980898635e-15	Up
F2RL2	721.94440396754	3.38642695545673	0.400642567701745	8.45248914732828	2.85157070544173e-17	4.73137342163269e-15	Up
RNASE10	167.682356054758	5.88588319806081	0.696503152689386	8.45061960643514	2.89760896044125e-17	4.78570690920583e-15	Up
AL512274.1	961.757012124437	-2.98903	0.354139219709898	-8.44027	3.16614498610537e-17	5.20534475911982e-15	Down
CILP2	268.862211472915	3.76930896275574	0.446986099433786	8.43272076588168	3.37719873936384e-17	5.52709275503614e-15	Up
SMPD4P1	60.0935883487481	5.93954482086302	0.704799110806585	8.42728761968172	3.53769560851437e-17	5.76356246083981e-15	Up
COX7A1	424.567968263123	-3.13064	0.371878477796075	-8.41844	3.81540898800887e-17	6.1880090366333e-15	Down
SLC19A1	1050.70177476177	1.71583433489649	0.203861011511987	8.41668704658422	3.87280444846791e-17	6.25292933484695e-15	Up
LINC02538	22.7375020829678	-5.38167	0.639617234098165	-8.41389	3.96632979584844e-17	6.37534394194299e-15	Down
PDE12	1482.27889190135	-1.05397	0.125280192418197	-8.41292	3.99931787417727e-17	6.399797335989e-15	Down
MYZAP	110.399459176233	-3.79053	0.450648931731601	-8.41127	4.05600021150707e-17	6.46178263784567e-15	Down
AC010677.1	177.088273017217	5.34107096764146	0.635192642815284	8.40858443191171	4.14988627132275e-17	6.5822315065628e-15	Up
MMP3	4013.08072961978	4.8140373213659	0.572561298603727	8.4078985658053	4.17421897296774e-17	6.59178746147823e-15	Up
GPC2	102.567854074837	3.19991621760925	0.380807051509673	8.4029857244594	4.35267619245127e-17	6.84358542834969e-15	Up
NELL2	4523.83888807941	3.7086889876354	0.441769426059893	8.39507844785211	4.65583289138966e-17	7.28840275019498e-15	Up
CIPC	1289.47440224037	-1.50566	0.179405102979898	-8.39252	4.75817676920958e-17	7.41637032793899e-15	Down
C6orf132	7345.78872074179	-2.13351	0.25444065305711	-8.38509	5.06862529072918e-17	7.86620058589241e-15	Down
GOLGA4	5211.14197726802	-1.30331	0.155442242718829	-8.38454	5.09226519585892e-17	7.86897031660517e-15	Down
KIF3C	1446.41599300025	2.16773376946176	0.258719303320611	8.37870905510075	5.35113689592473e-17	8.22289911099851e-15	Up
MPO	53.9794467575697	-4.37451	0.522119705625756	-8.37836	5.36698039462477e-17	8.22289911099851e-15	Down
AC104825.1	161.099223169637	-2.08506	0.248925134117031	-8.37624	5.46436573415504e-17	8.33663085840052e-15	Down
RBM47	3874.53945187783	-1.98698	0.237376916658297	-8.37059	5.7332836647392e-17	8.70999486704367e-15	Down
AC061975.8	30.4033227377505	3.53057680508319	0.421862181093749	8.36902894668011	5.80949793459262e-17	8.78869635021039e-15	Up
HSD17B4	4674.95846921335	-1.11525	0.133268035391654	-8.36844	5.8385154675473e-17	8.79563805058747e-15	Down
LINC01929	66.5185478553792	5.50095817328307	0.657977666990551	8.36040256266337	6.25046035166678e-17	9.3769927067401e-15	Up
EIF5A2	827.446193356922	2.14245570939206	0.256373545942174	8.35677371282019	6.4456771907912e-17	9.62320791514687e-15	Up
TDO2	261.581066238143	3.72652987780774	0.445951064195188	8.35636502972148	6.46803587131105e-17	9.62320791514687e-15	Up
MAL	15274.2870894509	-6.00152	0.718364509891458	-8.35442	6.57562909165252e-17	9.74302573847526e-15	Down
TTC21A	113.03282206118	-2.17486	0.260403681720876	-8.35187	6.71900835104298e-17	9.91466785570912e-15	Down
ISL2	47.9837052173617	3.07463313837155	0.368318092177209	8.34776570490123	6.95664009944057e-17	1.02234215012391e-14	Up
SPP1	12865.9234027276	5.03246286144629	0.603303231397833	8.34151484616823	7.33448173382544e-17	1.0734497300449e-14	Up
LINC01980	188.191169209457	4.53834416815393	0.544098157222432	8.34103940237868	7.36403508737928e-17	1.0734497300449e-14	Up
RAB5A	2524.82530977524	-1.03901	0.124574670361432	-8.34047	7.39933857000866e-17	1.0742467145692e-14	Down
AC010275.1	52.886738374309	4.51662496509256	0.541935244476226	8.33425212906724	7.79895746303019e-17	1.12771672070844e-14	Up
TRNP1	1800.83426315542	-3.45635	0.415198158144407	-8.32457	8.46337376749666e-17	1.21889508999487e-14	Down
CAMK2N2	108.791232098405	2.50793227587775	0.301294074315425	8.3238685711827	8.5138003600128e-17	1.22127243809666e-14	Up
AL357033.3	43.663796105326	-3.04104	0.365540497423203	-8.3193	8.84861370699713e-17	1.26426324016044e-14	Down
PLEKHG4B	836.28902861162	3.51911971217661	0.423234233168641	8.31482766842822	9.1885690766687e-17	1.30764596681999e-14	Up
SLC11A1	585.905029634625	2.51550827964832	0.302971975495328	8.3027754482431	1.01706995769024e-16	1.44171668608808e-14	Up
KIF1C	11750.3871322249	-1.53648	0.185132156116058	-8.29935	1.04686200101711e-16	1.47812809202436e-14	Down
RPLP0P2	289.135703484352	3.13828202520578	0.37841504463324	8.29322742241236	1.10216326442189e-16	1.54301952430812e-14	Up
LAMA1	1525.44406487309	5.4056111103809	0.651831920654295	8.29295243006029	1.1047152918015e-16	1.54301952430812e-14	Up
SPRY4	1426.94487373749	2.0539783344357	0.24768066388041	8.29284895419791	1.1056770928246e-16	1.54301952430812e-14	Up
TEDC2	474.890780561294	1.73953538678562	0.210059955564614	8.28113755479941	1.22004161697044e-16	1.69604627100466e-14	Up
SGIP1	212.326330257094	2.83812732256907	0.342792836436274	8.27942424956913	1.23772237404723e-16	1.71400746452194e-14	Up
PLIN1	55.8905874867951	-4.58068	0.553533989276359	-8.27534	1.28093244223777e-16	1.75827490785387e-14	Down
GBP6	12411.4987637884	-3.02614	0.365697549266031	-8.27499	1.28466243303347e-16	1.75827490785387e-14	Down
WDR54	1128.72701953491	2.0785968818759	0.251191409532638	8.27495210024617	1.28507268938357e-16	1.75827490785387e-14	Up
LINC02884	29.4973964404094	-3.28522	0.397025783941245	-8.27457	1.28922254040667e-16	1.75827490785387e-14	Down
POSTN	16101.5147746663	3.75230143425782	0.453800632804432	8.26861216801101	1.35527360071522e-16	1.84138211297176e-14	Up
RAB3B	1622.02052706062	5.35933158028573	0.648839480489116	8.25987280589907	1.45827777874015e-16	1.96696523682669e-14	Up
LAMP5	359.237004702992	3.92374539979281	0.475038682145099	8.25984398170404	1.45862996315158e-16	1.96696523682669e-14	Up
SMAGP	1491.95173222542	-2.00117	0.24237333240049	-8.25655	1.49941743076665e-16	2.01442255950572e-14	Down
THY1	3224.55173141084	2.81207491740038	0.340948287982795	8.24780477426031	1.61330643679987e-16	2.15937168241559e-14	Up
LINC02487	621.700188310516	-5.60527	0.679728528489233	-8.24633	1.63329242309239e-16	2.17802569234969e-14	Down
TMOD3	6728.09006586261	-1.34496	0.163150295766108	-8.24371	1.66945816869834e-16	2.21803842671527e-14	Down
KATNIP	1554.69540439528	-1.25772	0.15258049012406	-8.243	1.67947338241973e-16	2.22314114463318e-14	Down
TNXB	1787.94153212956	-4.23919	0.514984218722715	-8.23169	1.84596215120814e-16	2.43174329343553e-14	Down
TRAM2	3669.61121799711	1.81417199420289	0.220396859318514	8.23138768770331	1.8505698164181e-16	2.43174329343553e-14	Up
HOXC13-AS	141.746775359974	4.89083206008056	0.594625188496009	8.22506707536387	1.95081653550912e-16	2.55108069505656e-14	Up
SCEL	6594.88208216827	-3.99915	0.486232461131491	-8.22478	1.95555692774784e-16	2.55108069505656e-14	Down
SECISBP2L	1915.48426733263	-1.42816	0.173779179810875	-8.21824	2.0651456139334e-16	2.684316528147e-14	Down
LMBRD1	2022.2762344887	-1.01398	0.123410358839417	-8.21632	2.09844815952008e-16	2.71779230156549e-14	Down
HOXC11	144.91679688934	4.9246347772603	0.599692652039156	8.21193116259619	2.176590544952e-16	2.80889399896045e-14	Up
PDIA5	1651.21336490527	1.47104241930865	0.179378370117948	8.20077927088634	2.38833710080181e-16	3.07114561837033e-14	Up
FEZF1-AS1	161.691772540549	5.53862355505289	0.675748997124802	8.19627343676246	2.47953957180307e-16	3.17707552607721e-14	Up
RAB5B	10254.1724444778	-0.905844	0.110780287182439	-8.17694	2.91137393147826e-16	3.71716377315159e-14	None
LRTM1	13.5275454606855	-6.25506	0.765103837304311	-8.17544	2.9478547478713e-16	3.75044205643484e-14	Down
HOXA13	93.1836959586722	5.33638890759804	0.653331740663952	8.16796211703247	3.13642365942207e-16	3.97630048793985e-14	Up
LINC00443	4.58896258375643	-5.43925	0.66615111196837	-8.16519	3.20942398776586e-16	4.05457230454421e-14	Down
DUXAP10	100.973898191609	3.87368078027302	0.474670327008042	8.16078140946736	3.32864085729304e-16	4.19047951282643e-14	Up
AP005212.2	2.80704956811082	-4.6586	0.57109402310315	-8.15732	3.42539042506589e-16	4.2972537370905e-14	Down
TNFRSF4	264.514876088374	2.78593406137541	0.342198355796227	8.14128418265805	3.91107191905887e-16	4.88951890436509e-14	Up
QRICH1	3052.61782602382	-0.671407	0.0824780422187345	-8.14043	3.93865846059681e-16	4.90696878456014e-14	None
HOXC8	147.648702625008	4.35423953059909	0.535207183539473	8.13561488805755	4.09852747397351e-16	5.08853385173849e-14	Up
SHOX2	304.391166675641	3.3966339301057	0.417569068990685	8.13430443570875	4.14310201338227e-16	5.12619890006284e-14	Up
DUXAP2	1.13970874240407	-4.2466	0.522169661658102	-8.13261	4.20139528237498e-16	5.18052181992846e-14	Down
PLOD3	4945.69499198222	2.09932587627188	0.258325983937101	8.12665394427777	4.41302936630159e-16	5.422905199102e-14	Up
AC084759.3	2.34709887742542	-5.0674	0.624806028694477	-8.11036	5.04682300205928e-16	6.18064157105933e-14	Down
HOMER3	1232.13465433759	1.91928020034205	0.236706976117082	8.1082536384256	5.13524565780881e-16	6.26761084438665e-14	Up
DUXAP9	41.3487069505858	4.21582123748371	0.520372737783127	8.10154132102268	5.42672066161894e-16	6.60098234532398e-14	Up
SOHLH1	191.048299201246	10.1731617081154	1.25580067261898	8.10093666130884	5.45376411855268e-16	6.61154131611075e-14	Up
SERPINH1	16154.926143176	2.14770594543871	0.26513988524869	8.10027485462721	5.48351571236615e-16	6.62530145046118e-14	Up
CRACDL	640.965034074932	-2.76931	0.341918101738924	-8.09935	5.52533212392112e-16	6.65349776327023e-14	Down
KRT4	217141.903072779	-6.50615	0.804217133141127	-8.09004	5.96461838357788e-16	7.15853616335738e-14	Down
VPS4B	5197.97337255407	-1.54091	0.190487230997623	-8.0893	6.00064617906765e-16	7.17784935805086e-14	Down
MAGEA6	1130.13294657739	8.47378690693287	1.04854511864086	8.08147094129508	6.39901769122993e-16	7.62902754876601e-14	Up
FADS3	1324.31687839544	2.59205394549209	0.320958854216204	8.0759695875099	6.69425658108947e-16	7.954676838354e-14	Up
CDC45	1319.9355458863	1.5737513633556	0.195010621732445	8.07008023139783	7.02519885298473e-16	8.32046989150379e-14	Up
OBSCN	3114.6961957293	-3.00383	0.37227075376996	-8.06893	7.09150505988292e-16	8.37146359610113e-14	Down
TRPC4	50.9843854668646	2.97226666558566	0.368569154660596	8.06433915589799	7.36330793723954e-16	8.66391837517352e-14	Up
TMEM184B	7165.20251036143	1.20663182680023	0.149697063456324	8.06049096048089	7.59886322569849e-16	8.91195669189818e-14	Up
USP6NL	2241.79725119553	-1.69843	0.210784008827343	-8.0577	7.77426691982909e-16	9.08806754702748e-14	Down
MYL3	168.24065400233	-4.96219	0.616091377067425	-8.05431	7.99287614921796e-16	9.3133820631907e-14	Down
NLRP7	143.132504933763	5.70251911279123	0.708391987796647	8.04994863158758	8.28287932963491e-16	9.62016355688726e-14	Up
FITM1	55.8625148721261	-4.09413	0.508648862489203	-8.04903	8.34543110791228e-16	9.64986281053058e-14	Down
CPT2	505.54374571217	-0.994285	0.123532300445723	-8.04878	8.36205303953768e-16	9.64986281053058e-14	None
PDLIM2	1627.76328727566	-2.23263	0.278255184913076	-8.02366	1.02637768290082e-15	1.18066225152856e-13	Down
LINC02163	21.8972728793638	6.05264012860906	0.754418595279635	8.02292012217112	1.03260502137031e-15	1.18404279600121e-13	Up
SCGB3A2	228.398911645183	-6.26001	0.780749378889448	-8.01795	1.07526536508514e-15	1.22681220100598e-13	Down
HOXA11	93.8979348177236	4.36930390543208	0.544951713428382	8.01778175527527	1.07671894325202e-15	1.22681220100598e-13	Up
CSTF2	1847.61708653586	-1.15808	0.144511338551902	-8.01379	1.11225773442248e-15	1.26318145550075e-13	Down
RNF224	44.480235013801	-3.68474	0.4598218849736	-8.01342	1.11565533356267e-15	1.26318145550075e-13	Down
HOXA10	213.809175371863	2.8285894539452	0.353206910508272	8.00830722670402	1.16298079312356e-15	1.31263709894714e-13	Up
HOXC6	134.520849546904	3.37655426567773	0.421889764576911	8.00340408605049	1.2102595838758e-15	1.36173113492026e-13	Up
TRPV3	641.887071043515	3.17354452250661	0.396607078757833	8.00173444318266	1.22678739854596e-15	1.37602742319774e-13	Up
ANGPTL1	96.354565503226	-3.99188	0.499071258272569	-7.99861	1.25829759710705e-15	1.40698773241737e-13	Down
RELCH	2529.89603033012	-1.53	0.191344416318922	-7.99603	1.28498802034333e-15	1.43238370502977e-13	Down
RPL29P19	61.3573844863407	4.55316143196821	0.569473077923423	7.99539365156867	1.29160523063504e-15	1.43531624472267e-13	Up
DLX6-AS1	167.29408668729	3.83670554673286	0.480284654783839	7.9883991889344	1.36702185883303e-15	1.51444990853179e-13	Up
CASC9	756.634657187272	3.63380154024714	0.454966424023815	7.9869663965729	1.38299769683568e-15	1.52744883664321e-13	Up
ANKRD20A5P	34.9966423927521	-4.43691	0.555880264077864	-7.98177	1.44247807882971e-15	1.58826982349431e-13	Down
AC100801.1	136.023556611369	8.68957922708878	1.09019064540221	7.97069692694242	1.57782022116021e-15	1.73199442264858e-13	Up
CDCA5	2689.33980995098	1.54130834899237	0.19341643796517	7.96885913734965	1.6014587141111e-15	1.75259942254012e-13	Up
AC124242.1	17.2620937734867	-1.74552	0.219138896353441	-7.96534	1.64769003044565e-15	1.79772968321805e-13	Down
CLSTN3	2359.61029760233	1.4999290057879	0.188322467453752	7.9646843314447	1.65646086772363e-15	1.80183907983049e-13	Up
KCTD6	225.184124249316	-1.35295	0.169893949974632	-7.96349	1.67251347716873e-15	1.81382071522471e-13	Down
PRKAR2A	3217.69842923128	-1.17447	0.147511091130983	-7.96188	1.69437989612854e-15	1.83201646126451e-13	Down
LINC02154	66.0075571669809	6.27006828218852	0.787658488114113	7.96038940328177	1.71498687073783e-15	1.84874557727293e-13	Up
FADS2	4891.53600539915	3.11449909329012	0.391423073120435	7.95686127662646	1.76458364325435e-15	1.89653236045889e-13	Up
CCDC120	1722.2251995166	-1.71775	0.215990850250844	-7.95286	1.82253486941661e-15	1.95298714206384e-13	Down
STX1A	335.999579698783	1.9651297580211	0.247276098979554	7.94710756975986	1.90916624642201e-15	2.03974868553188e-13	Up
ULK3	2329.97850101067	-1.46792	0.184787062261511	-7.94386	1.95985053749358e-15	2.08770469238036e-13	Down
KRT17	393411.147731755	3.08587115383579	0.388643778088259	7.94010177910272	2.02015417788277e-15	2.14559442993125e-13	Up
AC022210.1	45.7444588147693	2.52355954546916	0.317852256449092	7.9394105099686	2.03144394120093e-15	2.15123938538057e-13	Up
CHP1	8397.38603195119	-1.17439	0.147935459559769	-7.93855	2.04553377582312e-15	2.15980773016162e-13	Down
QSOX2	1739.80534486068	1.34649973773381	0.169692970953451	7.93491757595059	2.1063516353494e-15	2.21752019388173e-13	Up
LAMB1	9865.97423546564	1.66737226606503	0.210165270132581	7.93362416641522	2.12841556238977e-15	2.23421581119077e-13	Up
COL7A1	21402.4081907037	2.25939408187453	0.284947009358912	7.92917282044063	2.2061036271012e-15	2.30903375272612e-13	Up
GNA14	111.730416750618	-2.76729	0.349111011427083	-7.92667	2.25094866025179e-15	2.34914221774973e-13	Down
AC073365.1	202.051181149024	7.90280616720195	0.997459375353945	7.92293537207735	2.31968160975119e-15	2.41387677338415e-13	Up
CMYA5	3391.24152767792	-5.13187	0.647775539906565	-7.9223	2.33161369505531e-15	2.41930118416329e-13	Down
UAP1L1	1440.58540348158	1.62184146899917	0.2047811796172	7.91987560590724	2.377483135203e-15	2.45980690468345e-13	Up
SCP2	4818.39280996455	-0.944426	0.11928747296999	-7.91723	2.42862080719235e-15	2.50551553475532e-13	None
TREM2	564.622202919449	2.92159790132119	0.369162569623945	7.91412277874578	2.49002478819179e-15	2.56152407139558e-13	Up
P4HA3	220.290725669034	2.9515055706126	0.373360354896207	7.90524631741661	2.67404310442606e-15	2.742989230053e-13	Up
MYO18A	5670.84691167577	-1.62292	0.205339561892029	-7.9036	2.70956533121159e-15	2.77153124290549e-13	Down
SLC26A6	875.297645049456	1.38067956921471	0.174763755928857	7.90026262525945	2.78316390544772e-15	2.83874834038654e-13	Up
LINC00330	27.5235702509752	-5.20222	0.658565045575241	-7.89933	2.80402602852672e-15	2.85194794229109e-13	Down
KRT78	9991.03622882313	-5.0892	0.64490866081272	-7.89135	2.98939441569593e-15	3.03191960386287e-13	Down
SOCS1	758.727903367742	2.65768316773869	0.336932593404204	7.88787793097352	3.07368188706698e-15	3.10864933550131e-13	Up
IQCD	99.9908322587508	-2.38763	0.302798164493812	-7.88521	3.14004744553138e-15	3.16687418141057e-13	Down
ZNF185	14009.995628332	-2.56246	0.325432671636197	-7.874	3.4348625854201e-15	3.45453149128633e-13	Down
LINC01322	251.89974223923	4.9583555057176	0.629789420310709	7.87303715465937	3.4613380275708e-15	3.47146171818069e-13	Up
TEAD2	1630.28080611049	1.71467481128402	0.217844610807994	7.87109125593799	3.5156107186231e-15	3.51609899788957e-13	Up
COL1A1	221262.22348448	3.54390376375797	0.450540614158148	7.86589189163311	3.66476932303725e-15	3.65512519323979e-13	Up
RPL3L	363.849488667265	-4.13271	0.52550683356934	-7.86424	3.71351434956716e-15	3.69351061204877e-13	Down
LINC01614	51.4939443520729	6.56661779170731	0.835174019708542	7.86257430996108	3.76318183200609e-15	3.73259950031348e-13	Up
MPC1	1062.29892334484	-1.38599	0.176292015041325	-7.8619	3.78342294894901e-15	3.74236657354146e-13	Down
HSPB6	323.554051598755	-4.72425	0.601051962583871	-7.85998	3.8420644667155e-15	3.78995975682443e-13	Down
MAGI1	1099.68641861623	-1.54748	0.197056687653474	-7.85297	4.06299730485695e-15	3.99694584593919e-13	Down
RHOT1P1	2.46934198105857	-4.10219	0.522541332421581	-7.85046	4.14508864098542e-15	4.06659173075422e-13	Down
AL357033.4	187.831371675817	-2.72276	0.347036302040684	-7.84574	4.30395717140092e-15	4.20859567226828e-13	Down
WDR26	8137.86527511527	-0.98305	0.125301518305767	-7.84547	4.31321150692125e-15	4.20859567226828e-13	None
MIEF2	667.631508482925	-1.16247	0.148478309394926	-7.82922	4.90899117138085e-15	4.77697911150182e-13	Down
CXCL5	268.474311929935	4.25080427293181	0.543134387068289	7.82643186316492	5.01911129181948e-15	4.87097310140055e-13	Up
SOX11	110.795921954369	4.36110179329393	0.557560710166974	7.82175234691107	5.20930177056951e-15	5.04195995293965e-13	Up
SH2D1B	119.702765748387	-4.11431	0.526716537084762	-7.81123	5.66309057287116e-15	5.4664765704082e-13	Down
LRFN4	992.019082723142	1.74161083585729	0.222984799435637	7.81044645314483	5.69857657852019e-15	5.48602271950854e-13	Up
KALRN	871.586405868393	-2.33686	0.299355870261971	-7.80628	5.89002203875511e-15	5.65520649347674e-13	Down
LINC01694	297.401121239878	5.25149886063432	0.672936898176487	7.80385036823623	6.00463831866684e-15	5.74992028360637e-13	Up
LINC00551	13.0705723493215	-2.86394	0.367084538035438	-7.80185	6.10045642087846e-15	5.8261786056692e-13	Down
EMX1	80.0352456247267	4.07372546043991	0.522936322067189	7.79009850441504	6.69569740626363e-15	6.37774034689212e-13	Up
SORBS1	724.769124733202	-2.64713	0.340003390210407	-7.7856	6.9382886470719e-15	6.59137421471831e-13	Down
CDC25B	7456.96740746804	1.63277805026325	0.209810743720327	7.78214700215594	7.1303943994971e-15	6.7560486935235e-13	Up
LINC00668	291.711021254665	5.39550422846882	0.693443192476525	7.78074438830325	7.20990408968276e-15	6.81345398291412e-13	Up
MYBL2	4625.17359662544	1.60613778141113	0.206470277161369	7.77902661580599	7.30846862752567e-15	6.88851866319534e-13	Up
ADAMTS12	1475.61949327667	3.36574470509063	0.432827281544982	7.77618428551121	7.47447995718533e-15	7.0151191658906e-13	Up
NRG2	37.5187054992927	-3.23017	0.41539916591825	-7.77606	7.48175464436048e-15	7.0151191658906e-13	Down
TREM1	761.797955327994	3.63276145837488	0.467249293710209	7.77478212867657	7.55773694044817e-15	7.06795632573601e-13	Up
AL606489.1	9.09853726125657	-3.69133	0.474887958934559	-7.77306	7.66095430599872e-15	7.14592382869129e-13	Down
TCP11L2	620.816513211964	-1.86277	0.239680297538241	-7.77191	7.73140667054999e-15	7.1930050949135e-13	Down
AL627171.2	45.1484482725987	-2.19769	0.282991982212987	-7.76589	8.10713216103829e-15	7.52312612005628e-13	Down
LINC01943	36.7289207877388	2.67289101584042	0.344259667893155	7.7641712495638	8.21807988750163e-15	7.60647728404875e-13	Up
AC079160.1	41.3031562677879	3.53234903531111	0.455064229314163	7.7623087198807	8.33970964880588e-15	7.69926271551938e-13	Up
RAB11A	11037.7332834408	-1.25379	0.161582788811157	-7.75941	8.53265239132656e-15	7.85724167134815e-13	Down
ZG16B	3077.2166961989	-5.13768	0.662276259579443	-7.75761	8.65418004812079e-15	7.94882022021911e-13	Down
SORBS2	765.664277647258	-3.13655	0.404725460270302	-7.74981	9.20304768419678e-15	8.43144355902048e-13	Down
COL22A1	816.783038312714	4.82568558413532	0.623243072800011	7.74286276854265	9.72029396256023e-15	8.88272040918734e-13	Up
RNF141	4583.55470226343	-1.60126	0.207186845235442	-7.72856	1.08767876125112e-14	9.91439843008769e-13	Down
PCDH1	3935.48374288554	-2.19845	0.284920252067669	-7.71603	1.20005450930178e-14	1.0911101668538e-12	Down
USP19	2916.12052730599	-0.760571	0.0985746904324021	-7.71568	1.2033551301207e-14	1.09135520050367e-12	None
SLAMF9	162.870195932246	4.11066378624389	0.533242390021385	7.70880909538912	1.26997216557861e-14	1.1488780859713e-12	Up
ALAD	2379.01857104506	-1.11102	0.144282378428753	-7.70033	1.35713691966773e-14	1.22465450608112e-12	Down
RAET1K	25.4189970450528	4.11180965072951	0.534108578251367	7.69845274567819	1.3772364597216e-14	1.2396849683069e-12	Up
STK39	2579.8461530866	-1.58791	0.206280217777895	-7.69782	1.38410918829444e-14	1.24276437218308e-12	Down
LRRC2	171.857445411202	-4.84204	0.630167941662419	-7.68373	1.54524944008247e-14	1.38399766393456e-12	Down
SAR1B	2546.43157371963	-0.938389	0.122372265350644	-7.66831	1.74273516909278e-14	1.55700197923537e-12	None
LHX2	127.735206608112	4.05565667320057	0.529223867607361	7.66340469778193	1.81067642061051e-14	1.6136981317842e-12	Up
CACNA1B	426.935210718556	4.69003743903954	0.6131705788528	7.64882987017133	2.02816358346957e-14	1.80306246476103e-12	Up
APPL1	2252.01747680165	-1.09327	0.1429664257073	-7.64701	2.05699934127355e-14	1.82419362764912e-12	Down
AC026356.1	66.1062137524494	2.23140657628071	0.291934987901832	7.64350512529543	2.11386710640656e-14	1.86247017323896e-12	Up
SLC37A1	1051.52502536623	-1.99166	0.260570461735213	-7.64346	2.1146118276201e-14	1.86247017323896e-12	Down
DSCC1	522.924321653703	1.42411933563011	0.186320262682477	7.64339484673797	2.1156792135946e-14	1.86247017323896e-12	Up
MAPT	283.207310691509	-3.50932	0.459412456699111	-7.63871	2.1941725063676e-14	1.92685807540891e-12	Down
CXCR2	410.63504239949	-3.56326	0.466577499340464	-7.63701	2.2231937414314e-14	1.94759344672111e-12	Down
AIF1L	2163.80416113391	-2.6129	0.342199377810777	-7.63562	2.2474051029663e-14	1.96402477505586e-12	Down
UACA	2628.28023669904	-1.25271	0.164116158852255	-7.63308	2.29207867242952e-14	1.9935281927441e-12	Down
SCIN	818.346273135649	-3.64272	0.477227999952976	-7.63307	2.29223905512028e-14	1.9935281927441e-12	Down
MAPK3	3787.27376279432	-1.32843	0.174135044145666	-7.62875	2.37046338407962e-14	2.05659118418763e-12	Down
VPS13D	5568.86343445667	-1.22181	0.160174032469538	-7.628	2.38415791930046e-14	2.06350014145224e-12	Down
HMGA2	1942.98862252496	3.58400589751329	0.470124664625286	7.62352237011417	2.46845498317582e-14	2.13133625106104e-12	Up
FOLR3	95.9415398255454	5.08392280522165	0.667229168981776	7.61945526599199	2.54748475350475e-14	2.19431073085977e-12	Up
COL8A1	2237.19777131773	3.28001077614173	0.430664167811086	7.61616828447295	2.61316952919511e-14	2.24551715748616e-12	Up
PRR9	342.876564046028	6.24568255286686	0.820880217263131	7.60852	2.77254964750553e-14	2.37680119186754e-12	Up
ATP6V0A4	373.386888380448	-4.12951	0.543046878087486	-7.60434	2.86356708787269e-14	2.44899603322699e-12	Down
CHIT1	616.473592167352	5.41425495833869	0.712370343551361	7.60033739100809	2.95359682589147e-14	2.52000601223275e-12	Up
SCAT2	17.4457222394392	4.03785405188621	0.531320541141948	7.59965734283073	2.9691587850406e-14	2.52729461123846e-12	Up
AC084030.1	6.83528762456997	-3.28849	0.433085982034758	-7.59315	3.12226684632017e-14	2.65134947645655e-12	Down
SLC5A12	144.723881750528	3.4230026176568	0.450899880197617	7.59149152170232	3.16243865980851e-14	2.67914362226836e-12	Up
GSEC	138.140984155445	2.10455240178417	0.277264336429097	7.59041869173951	3.1887342941482e-14	2.69507930189685e-12	Up
BLOC1S3	1126.44283672218	0.973911536767196	0.12833285906329	7.58894911152017	3.22510381098976e-14	2.7132816628653e-12	None
NOTUM	195.974799319672	3.43692024120486	0.452885443482677	7.58893952248728	3.22534245717636e-14	2.7132816628653e-12	Up
MMP1	19615.7128789705	4.30695883381318	0.567822566409812	7.58504344243468	3.32375682214876e-14	2.78955394828592e-12	Up
ANXA9	865.692030175832	-3.39905	0.448236422164046	-7.58316	3.37232339248551e-14	2.82373264526606e-12	Down
PCSK9	3817.81212896611	3.20955536195426	0.423488472396899	7.57884941658157	3.48632860913234e-14	2.91241906199095e-12	Up
PNCK	698.43634891353	3.8258606546679	0.504939336450947	7.57687187050748	3.53986062467808e-14	2.9458414974486e-12	Up
PPP1R12B	1790.80402959546	-2.04592	0.270025888332127	-7.57677	3.5427006482301e-14	2.9458414974486e-12	Down
FBXO40	114.406582922716	-6.85518	0.904835945630692	-7.57616	3.55924980864535e-14	2.95278316498331e-12	Down
KREMEN2	827.994397254719	3.45506794917666	0.456188777350456	7.57376796782177	3.62551727743079e-14	3.00084481779071e-12	Up
CAPNS1	20945.5729528803	-0.990562	0.130804729143014	-7.57283	3.65174174453423e-14	3.01561838330172e-12	None
DTL	1500.67828552158	1.51096010244651	0.199638041805144	7.56849791144152	3.77564391552685e-14	3.10834299103789e-12	Up
TSBP1	52.7400782881272	4.95790740198502	0.65508832760999	7.5683036821513	3.78129212630077e-14	3.10834299103789e-12	Up
TP53I13	1840.03666647468	1.11246816750786	0.147014655767563	7.56705623462964	3.81776661594421e-14	3.1311773805711e-12	Up
CLDN23	249.185730548375	-2.50738	0.331433641298896	-7.56525	3.8712486803821e-14	3.16782519857176e-12	Down
LGI1	8.57978013138963	-4.20334	0.555965231258101	-7.56043	4.01733494984236e-14	3.27797040580148e-12	Down
AC005993.1	40.8136176687959	4.75347288524627	0.628748437369345	7.5602142331114	4.02406032318916e-14	3.27797040580148e-12	Up
PLEKHA6	697.741375634794	-2.82387	0.373558605209176	-7.55937	4.05032053648205e-14	3.29191401616334e-12	Down
CDX1	32.8376633866935	3.13016220892091	0.414242067327084	7.55636005082347	4.14505436414586e-14	3.36132167524936e-12	Up
NDRG2	6622.5163946178	-2.56603	0.339619228769516	-7.55562	4.16868929166525e-14	3.3728911898069e-12	Down
CHST7	720.865625473836	2.39686971941835	0.317274997169694	7.55454965187941	4.20311604074154e-14	3.39312092033406e-12	Up
MAB21L4	2526.34200682527	-3.94502	0.522580539393602	-7.54911	4.38230764138989e-14	3.52986547266763e-12	Down
AC009119.1	44.260260587981	-2.5815	0.342035931400854	-7.54745	4.43845885140552e-14	3.56711408359053e-12	Down
CA9	1674.1278240617	4.52895983285083	0.600162423913656	7.54622357614044	4.48060605763447e-14	3.59296706247503e-12	Up
HNRNPA1P21	89.1535297631612	2.78418957457435	0.36914532766626	7.54225874176985	4.61900125238666e-14	3.6957142242707e-12	Up
CCDC125	473.047860990941	-1.38222	0.18330931931212	-7.54039	4.68575987674273e-14	3.74081561778541e-12	Down
ALDH9A1	4160.69589350777	-1.35388	0.1795779988856	-7.53924	4.72728496246889e-14	3.76561714764806e-12	Down
KCNAB1	101.685856199526	-1.78265	0.236798016819846	-7.52815	5.14651659724968e-14	4.09051501289127e-12	Down
LINC00898	27.3642874390158	5.6486101870397	0.750635720368614	7.52510176875921	5.26792764090527e-14	4.17073251810189e-12	Up
SLC9A8	1462.52698918231	-1.28656	0.170970214082507	-7.52504	5.27061045892615e-14	4.17073251810189e-12	Down
AL358334.2	109.804961343187	2.94679880647389	0.391700026157149	7.52310086722242	5.34921225515203e-14	4.22364884313046e-12	Up
COL4A5	4955.0089073239	2.22864205051868	0.296526892156974	7.5158176525146	5.65563365292038e-14	4.45582253114657e-12	Up
C1orf116	7897.57354423058	-2.32563	0.30961607215064	-7.51132	5.85324128480251e-14	4.6014400100287e-12	Down
NR5A1	831.418996768004	8.0109161749883	1.06682036096881	7.50915193230223	5.95116257534174e-14	4.66822676525445e-12	Up
TMEM132A	6890.13192845263	1.6467917711639	0.219336350178538	7.50806589889651	6.00072984492686e-14	4.6968756101433e-12	Up
AP005212.4	4.13936287796869	-3.94872	0.526631586072955	-7.49807	6.47629863079022e-14	5.05811566597835e-12	Down
P3H1	2421.71322725781	1.79051395795266	0.23888226520402	7.49538253257708	6.61052843053915e-14	5.15177653986065e-12	Up
AC007611.1	47.9801903271925	2.95756521335278	0.394707865346006	7.49304858863184	6.72919748362355e-14	5.23293208202734e-12	Up
IKZF2	1517.80783537483	-2.58919	0.345646997380353	-7.49085	6.84266735561778e-14	5.29920052498745e-12	Down
MAPKAPK3	3051.92996869273	-1.31825	0.175981199936655	-7.49083	6.84385014336666e-14	5.29920052498745e-12	Down
TEX41	111.804850910329	4.10775529509103	0.548416808171906	7.49020678046654	6.87651884667437e-14	5.31306998013971e-12	Up
ACADM	2002.60133428024	-1.40039	0.187108014309524	-7.48441	7.18682941261022e-14	5.54093775162807e-12	Down
COL3A1	143408.227242273	3.37528057533534	0.451077270043999	7.48271039018683	7.2805206621541e-14	5.60117834275338e-12	Up
LYPD1	114.897680496604	4.00894121676577	0.535919086189895	7.48049718711691	7.4041953166132e-14	5.68418022120806e-12	Up
CKS1B	2100.56826330119	1.3486439852922	0.180303871172812	7.47983932080743	7.44135367890074e-14	5.70055189806003e-12	Up
MT1A	23.2790841255585	-3.92796	0.525307132608717	-7.47746	7.57732379046376e-14	5.79238944958912e-12	Down
TM4SF19-AS1	52.2131909792589	3.0613228677077	0.409476466519129	7.47618756636089	7.65097352976071e-14	5.83629876989479e-12	Up
MARCKSL1	5658.29781981652	1.66434163732036	0.22262982927271	7.47582497258991	7.67210140393903e-14	5.84004251688847e-12	Up
SPINDOC	1645.45717573676	1.38892300566064	0.185795765893005	7.47553637180557	7.68895878268126e-14	5.84052660275188e-12	Up
GNA12	5162.79451544653	1.5232875059764	0.203859974214631	7.47222455925863	7.88502962809716e-14	5.97685245809765e-12	Up
MYOZ1	953.934094101082	-5.70732	0.763914348539353	-7.47115	7.94984794880593e-14	6.01332511337726e-12	Down
SPINK5	21243.9410059436	-3.83182	0.513077521575438	-7.46831	8.123003141491e-14	6.13141987650699e-12	Down
KAZN	2282.07894705049	-1.79043	0.239768063167705	-7.46736	8.18217891986576e-14	6.16316636003696e-12	Down
FAM166B	55.7427384026749	-3.66935	0.491479626215894	-7.46593	8.27131376293385e-14	6.21729962493598e-12	Down
IGFL3	241.325684672783	6.80546603078358	0.911772402984664	7.46399650670064	8.39368277478041e-14	6.29613642304102e-12	Up
SLC17A9	443.95419887482	2.5551053679586	0.342457122198475	7.46109571778088	8.58058855231014e-14	6.42295407122509e-12	Up
SH2D2A	514.452240650686	2.15128809456472	0.288417105510829	7.45894766107742	8.72162413634744e-14	6.514980851228e-12	Up
MAGI3	1240.70800983456	-1.73789	0.23346775536675	-7.4438	9.78274541916034e-14	7.29249997550452e-12	Down
CD200R1	183.181533726228	-2.86546	0.384969720019676	-7.44335	9.8162924878062e-14	7.30238865750955e-12	Down
PNPLA3	98.6606548371561	3.04946081516154	0.410138325198755	7.43520082812002	1.04409214378839e-13	7.75103868806207e-12	Up
CDH24	912.821706255783	1.74909790253301	0.235456706319739	7.42853295568408	1.09808724940028e-13	8.13510934457968e-12	Up
ENAH	9865.08564822528	1.57076	0.211652784515945	7.42138577712246	1.15901184370879e-13	8.5688339697608e-12	Up
ORC6	749.240308530326	1.5803006222647	0.21305620285142	7.41729459698838	1.19536865664918e-13	8.81951813169132e-12	Up
NOX4	293.779722348645	2.3975282815748	0.323474769143447	7.41179377891942	1.24602411396385e-13	9.17445771436979e-12	Up
PLEKHA7	2013.64102764371	-2.22788	0.300632637698155	-7.41065	1.25685886003033e-13	9.23534760314124e-12	Down
FALEC	39.9229534226586	-4.19814	0.56653665708869	-7.41019	1.26120482230388e-13	9.24840725601855e-12	Down
SCAT1	105.457821838727	3.97153756079248	0.536054863682921	7.40882665163479	1.27421729467641e-13	9.32483611683415e-12	Up
ZNF114	221.323689685264	3.43140043752205	0.463250158293432	7.4072299298569	1.28964757201441e-13	9.41861274449874e-12	Up
LRRC37A7P	12.1571833504062	-3.55595	0.480229788461785	-7.40469	1.31458926236502e-13	9.58133327762197e-12	Down
LINC02428	84.0544027406325	3.61042329578054	0.487628262448979	7.40404848080008	1.32094163239369e-13	9.60818252006762e-12	Up
AC026273.1	144.189276672339	-2.5889	0.349983992796058	-7.39721	1.3907689663969e-13	1.00956928699839e-11	Down
APOE	6128.41371295054	3.18173873795673	0.430277905073527	7.3946133427721	1.41820340756434e-13	1.02741275028881e-11	Up
NFIX	5119.79705679185	-1.61019	0.217827233514652	-7.39206	1.44573761005896e-13	1.04481345794806e-11	Down
AC104041.1	74.6856015546363	2.87892833823381	0.389474298418843	7.39183137352441	1.44820116962587e-13	1.04481345794806e-11	Up
PIK3C2B	1980.27154889165	-1.33381	0.180449685202055	-7.39158	1.45092828488829e-13	1.04481345794806e-11	Down
TNXA	5.48137606397456	-4.42594	0.598890644922368	-7.39024	1.46568083820565e-13	1.05191097289154e-11	Down
TCAIM	818.052938711901	-1.04157	0.140939794147473	-7.39015	1.46662771390517e-13	1.05191097289154e-11	Down
CYP4F29P	198.337326894658	-4.8944	0.662493364706325	-7.38786	1.49216322389204e-13	1.06809814863286e-11	Down
STN1	1622.68607236665	-1.32163	0.179001175931167	-7.38336	1.54343580933364e-13	1.1026072681559e-11	Down
MARVELD1	4179.25703008341	1.65362017257356	0.224145899532064	7.3774277201846	1.6137692832349e-13	1.1505695652054e-11	Up
MAGEA12	404.230453616031	10.4527002456103	1.41690294525745	7.37714624745244	1.61718338253305e-13	1.15072505312455e-11	Up
PDZD7	146.38384666583	3.90450350584993	0.529893973583656	7.36846180650801	1.72607967068688e-13	1.22578892589904e-11	Up
CRNN	35846.2175604533	-6.39009	0.867536320888823	-7.36579	1.76097338597391e-13	1.24810721972422e-11	Down
LRP10	15177.9810028287	-1.38613	0.188234337748066	-7.36383	1.78710214631962e-13	1.26413777560389e-11	Down
COL6A3	39346.5186462909	3.03794868769954	0.412591130893792	7.36309741103369	1.79691145118781e-13	1.26858425098073e-11	Up
GPR176	1461.13704101666	2.9376148166285	0.399035808130062	7.3617824685824	1.8147052614227e-13	1.27863919642905e-11	Up
N4BP3	1063.80434565513	-2.05273	0.279087323189823	-7.35516	1.90694025854295e-13	1.34100359392264e-11	Down
SOCS6	1438.18017425817	-1.39543	0.189761096099956	-7.35361	1.92929934700515e-13	1.35408231947213e-11	Down
TTYH3	8581.95535705108	1.96158	0.266963655409153	7.3477504478602	2.01570376720058e-13	1.41197303770539e-11	Up
AC113346.1	16.5238411732578	5.88122874982334	0.800671172052949	7.34537342557703	2.05185422979514e-13	1.43450507851988e-11	Up
C15orf62	565.638165847147	-3.07927	0.419319343517511	-7.3435	2.08077037077126e-13	1.45190188371355e-11	Down
EXO1	895.819646670677	1.54106720632017	0.210309682611015	7.32760939576186	2.34294402838952e-13	1.63167697760473e-11	Up
CUL3	3017.75926856932	-1.15198	0.157278441550906	-7.32448	2.39835003112652e-13	1.66703847240754e-11	Down
TMPRSS11B	4154.24964380789	-5.97615	0.816528374744245	-7.31897	2.49872700387079e-13	1.73346176829225e-11	Down
TJP1	7342.44663597239	-1.45345	0.19864923118822	-7.31668	2.54172446109555e-13	1.75989979272587e-11	Down
DUOX1	8048.22751038423	-2.15429	0.294464696355038	-7.31596	2.55541264165923e-13	1.76598142347295e-11	Down
PADI1	2584.10125189075	-4.66736	0.638028524003049	-7.31528	2.56836974098952e-13	1.7715354889718e-11	Down
ACOX1	4197.00888706935	-1.23198	0.168418112482288	-7.31499	2.57400424572751e-13	1.77202720587799e-11	Down
MIR503HG	49.4203308021102	3.75672928366583	0.51360880694192	7.31437863387464	2.5857508953128e-13	1.77671681270491e-11	Up
FNDC3B	6713.6198727233	1.6771906101977	0.229583321047604	7.30536784007029	2.76509243658053e-13	1.89632672722061e-11	Up
NT5C2	1923.05314823124	-1.66437	0.2279522453862	-7.3014	2.84785258318112e-13	1.94937133569271e-11	Down
AC138207.4	85.8290526944495	1.80577564249568	0.247518370609957	7.29552169419073	2.97504031319674e-13	2.03256786483204e-11	Up
TTN	7723.28751662775	-5.20271	0.713526194500934	-7.29154	3.06431154220052e-13	2.08959350524488e-11	Down
ZBTB7B	6011.07092865742	-1.23578	0.169569757937337	-7.28773	3.1522466187423e-13	2.14549413058254e-11	Down
CLEC12A-AS1	36.7181648471194	4.5773241560199	0.628179230866388	7.2866531255846	3.17749607142935e-13	2.15534420005377e-11	Up
PLOD1	10390.6494004458	1.7473863824588	0.239815175688979	7.28638785030446	3.1837558035955e-13	2.15534420005377e-11	Up
GREM2	85.8701549255016	-3.58641	0.492209678904144	-7.28635	3.18467744598974e-13	2.15534420005377e-11	Down
ZFPM2-AS1	169.670639285138	4.39134711895542	0.60298329864467	7.28270107783396	3.2720171028232e-13	2.21029973334239e-11	Up
PRKCD	2780.74723964265	-0.925543	0.127118799400208	-7.28093	3.31523863125616e-13	2.23530275128049e-11	None
SLC10A5	17.6360179466661	-2.42424	0.333127908866979	-7.27721	3.40792245824185e-13	2.29349996465416e-11	Down
KCNMB3	86.0477396715203	2.42180767375227	0.332836988507857	7.27625761971193	3.43207896377307e-13	2.3054478188554e-11	Up
FMNL3	1691.23686296647	1.52677424409039	0.209840569797261	7.27587732708449	3.44176244996398e-13	2.30764724415183e-11	Up
TMEM132C	27.5593	-4.32936	0.595061379407142	-7.27548	3.45190667451882e-13	2.30925723929343e-11	Down
AC120036.1	22.5830382978809	6.33911608094957	0.871322461252483	7.27528138301107	3.4569911178424e-13	2.30925723929343e-11	Up
EHF	15962.3414134245	-2.37663	0.326693462247904	-7.27481	3.46914331000471e-13	2.31308342364295e-11	Down
GALNT18	2724.92325892755	1.58775434020978	0.21831078446453	7.27290840946868	3.51828883393719e-13	2.34151551692992e-11	Up
AL355834.2	22.3593831799304	2.93712861367323	0.404009245723712	7.26995395467218	3.59610055970888e-13	2.38888562089148e-11	Up
MRGBP	1817.8566733024	1.19892248559378	0.164932571991535	7.26916746108415	3.61709775855918e-13	2.39840892812013e-11	Up
GSKIP	1848.13037958402	-1.1162	0.153651592634708	-7.26448	3.74489858245368e-13	2.47858590921406e-11	Down
GTF3C1	9400.83963229871	-0.994956	0.136970478563169	-7.26402	3.75749840048879e-13	2.48236201668989e-11	None
NRIP3	374.047325272046	2.42881053038256	0.334423893329722	7.26267045754383	3.79521782684291e-13	2.4984231277778e-11	Up
SPDYC	101.742722815796	7.80192828633408	1.07425310353459	7.26265370857536	3.79568796248981e-13	2.4984231277778e-11	Up
MECOM-AS1	14.2371613627812	-3.58088	0.493084124516242	-7.26221	3.80807089242916e-13	2.50199986280861e-11	Down
CKMT2	350.402631506246	-4.62984	0.637731546744809	-7.25985	3.87518770125369e-13	2.54145962083132e-11	Down
AC119150.1	13.5966113974725	4.01450354206491	0.55332464694294	7.25524077816633	4.00947951726742e-13	2.62475109125843e-11	Up
AL021978.1	49.2699187015878	3.96725630624735	0.547080622613863	7.25168492953093	4.11618516760121e-13	2.68971410089803e-11	Up
CLCN1	49.4696071644935	-2.89323	0.399072719310362	-7.24988	4.17127581016728e-13	2.72077510045422e-11	Down
ADH4	10.5772584510332	-4.18143	0.577135409360011	-7.24515	4.3195952045601e-13	2.812423604705e-11	Down
ASB11	53.6221833689432	-6.77949	0.936292800405324	-7.24078	4.46123363492292e-13	2.89825745728709e-11	Down
PRRT3	169.991191198567	-1.75043	0.241752662806797	-7.24059	4.46752642353655e-13	2.89825745728709e-11	Down
LINC02471	3.96034658242144	-3.98347	0.550190427599817	-7.24017	4.48113413100326e-13	2.90185673357504e-11	Down
SLC16A6	357.545091936285	-2.45312	0.338956429339871	-7.23726	4.5783146365959e-13	2.95946532299166e-11	Down
ZCWPW2	10.7408183730693	-1.6843	0.232920257483458	-7.23121	4.78711811489024e-13	3.0847319831635e-11	Down
TJP3	1122.60646338166	-3.4181	0.472691743683131	-7.23115	4.78923810189805e-13	3.0847319831635e-11	Down
C11orf24	2729.41770705969	1.0277875467511	0.142158173205658	7.2298871290659	4.83395626060936e-13	3.10797491362929e-11	Up
LINC01615	273.984542104251	3.73860120182826	0.517457825858119	7.22493895155302	5.01326996803376e-13	3.21751845274609e-11	Up
FEZF1	73.2677388177333	5.90130160226229	0.816842281532903	7.22453004169641	5.02837700097207e-13	3.22147177793593e-11	Up
DUSP5	3665.29388701785	-2.14936	0.297547760496089	-7.22358	5.06355650615379e-13	3.23275494296292e-11	Down
KRT13	251295.55949453	-4.65663	0.644644148982392	-7.22357	5.06394608479679e-13	3.23275494296292e-11	Down
NPEPPS	5325.02200901308	-1.03131	0.142833208370926	-7.22041	5.18328613493434e-13	3.30308349182851e-11	Down
DOP1B	1979.20125831506	-1.56258	0.216439519828919	-7.21946	5.21946673796655e-13	3.32026324912519e-11	Down
KLHL33	38.7918289269009	-4.53348	0.628096626438072	-7.21781	5.28315669680288e-13	3.34904483125472e-11	Down
E2F1	1070.81003585394	1.64598973069424	0.228045725970548	7.21780565581316	5.28331471782441e-13	3.34904483125472e-11	Up
PMEPA1	7903.09189518606	2.72184532742003	0.377371547169875	7.21264056029847	5.4877135118832e-13	3.47249780308181e-11	Up
HOXD12	11.0990759732632	5.79957874327634	0.804228958225708	7.21135279196037	5.53987169596796e-13	3.49935228795309e-11	Up
OFCC1	20.9160443720618	4.89325051036525	0.678758146331731	7.20912233143757	5.63136544505835e-13	3.55091616198469e-11	Up
ELMO2	1857.11124849526	-0.902096	0.125167828514501	-7.20709	5.71595088116094e-13	3.59726734437468e-11	None
ACBD3-AS1	15.6056218862599	-2.54396	0.352990865539444	-7.20688	5.72485540432354e-13	3.59726734437468e-11	Down
FZD2	455.895475704748	2.02137374558976	0.280491657081948	7.20653785791283	5.73923724904241e-13	3.5990911665387e-11	Up
IGFL2	425.476515662284	4.61535485133582	0.640457909892061	7.20633593566464	5.74775009237537e-13	3.5990911665387e-11	Up
AC007406.3	18.9679278885929	3.22756527746862	0.448228772197601	7.20070972161007	5.98999474140417e-13	3.74426667819891e-11	Up
ONECUT2	97.1446014261858	3.69569600714995	0.513379229945313	7.19876417194289	6.07607338724598e-13	3.78512932726237e-11	Up
UGP2	6119.95309151084	-1.03372	0.14359763511964	-7.19876	6.07639147662172e-13	3.78512932726237e-11	Down
ANXA1	136322.525995328	-2.59727	0.360851080685022	-7.19762	6.12726058537085e-13	3.8102248251516e-11	Down
HSD17B13	24.0393302000229	-3.82264	0.531488500868091	-7.19232	6.36984124354027e-13	3.95424368920116e-11	Down
MGLL	5784.5430992755	-2.33785	0.325198838123962	-7.18898	6.5278068690662e-13	4.04533022927244e-11	Down
CLIP1	9712.37809425846	-1.25436	0.174496981164076	-7.18841	6.55501253910905e-13	4.05168473954634e-11	Down
UPRT	426.361667341473	-1.30677	0.181791220321071	-7.18829	6.56056715221641e-13	4.05168473954634e-11	Down
C18orf25	2204.82462129449	-1.26424	0.176011352817699	-7.18272	6.83390315429715e-13	4.21326512106967e-11	Down
LINC00519	277.941507185201	2.99196623296252	0.416722913589785	7.17974974591333	6.98391363279394e-13	4.29838992049138e-11	Up
HTR2C	61.3307040112722	6.09115703001177	0.848744705958067	7.17666571261383	7.14320579766254e-13	4.38340588138687e-11	Up
CEACAM1	2681.07799882824	-3.22407	0.449246591074086	-7.1766	7.14639425739229e-13	4.38340588138687e-11	Down
NKD2	880.064292421555	2.59506959171481	0.361957386058438	7.16954451454634	7.52476993470208e-13	4.60764186222701e-11	Up
FBXO34	2751.28012748422	-1.20924	0.168671294227472	-7.16919	7.54444180181963e-13	4.61184426272523e-11	Down
C1orf210	396.785440198993	-1.67733	0.234053363486422	-7.16643	7.69794408036732e-13	4.69770299345128e-11	Down
AL390334.1	25.7560911388173	3.66985310895254	0.512546138704288	7.16004439762223	8.06509365292703e-13	4.91342972882636e-11	Up
DNAH17-AS1	15.2218628979042	4.29783565676916	0.600339067906822	7.15901377492265	8.12595217707901e-13	4.94214371850895e-11	Up
RPL23AP11	21.4449920240273	6.26292999870385	0.875103484312094	7.15678786678246	8.25893475569079e-13	5.01455220705981e-11	Up
NEK5	50.5085076916935	-2.50445	0.349997012778511	-7.15562	8.32939832413423e-13	5.04882132425005e-11	Down
PLD6	235.669667989374	1.87777157054073	0.262639027445107	7.14962886059723	8.70128333409823e-13	5.26537321754969e-11	Up
PXDN	7422.75371353637	2.52603645853932	0.353689632235631	7.1419578871242	9.20107915311551e-13	5.55847071993161e-11	Up
MATN3	151.940059412799	3.50086601894065	0.490476496925673	7.13768354015783	9.49168396920332e-13	5.72442347254884e-11	Up
VAX1	35.8526013608597	5.82739009421264	0.816460523279899	7.13738132837427	9.51256838413868e-13	5.72742516172096e-11	Up
RTKN	3713.55441692924	1.25794802875197	0.176299090821062	7.13530638696682	9.6571804719763e-13	5.80478769438241e-11	Up
MOV10L1	48.188401718523	3.0174707735145	0.423127518974063	7.13135080608989	9.93886462168533e-13	5.96414701172967e-11	Up
MGST2	2162.49061669586	-1.40731	0.197347271526134	-7.13112	9.95577277011124e-13	5.96435272192771e-11	Down
TRARG1	12.4947724489833	-5.2226	0.732907327345049	-7.12587	1.03423874337058e-12	6.1856754078169e-11	Down
FBXL17	1120.15829067261	-1.20604	0.169366670518504	-7.12086	1.0725816510473e-12	6.40436191475257e-11	Down
HOXD9	307.404685152792	1.94739225565889	0.273570279531856	7.11843501052578	1.09159385071447e-12	6.50709215148586e-11	Up
KLHDC7B-DT	61.0495654380968	3.25205470890206	0.456882641361202	7.11792135331106	1.09566856594068e-12	6.52058623416435e-11	Up
APOC1	421.306022214723	3.52784489381543	0.495810506799733	7.11530886383655	1.11662492568792e-12	6.63187397193006e-11	Up
ANKRD20A11P	40.4560722769722	-3.90121	0.548297755076903	-7.11513	1.1180523541068e-12	6.63187397193006e-11	Down
CNGB3	29.1767325055706	3.01868525784253	0.424308117493323	7.11437074472191	1.12424571929681e-12	6.65764261896082e-11	Up
AC018865.2	42.0850442570405	7.23814977746066	1.01783507349659	7.11131888253297	1.14939225887235e-12	6.79538067006551e-11	Up
SPINK1	37.0046259848404	4.51735748033037	0.635483891523305	7.10853184571196	1.17283838815713e-12	6.92263051895043e-11	Up
EIF4E3	771.235329247037	-1.50622	0.211913316978328	-7.10774	1.17959660291324e-12	6.95112531716715e-11	Down
PPP1R3C	1083.56947532164	-3.41392	0.480432434893366	-7.10593	1.19514058603759e-12	7.03121516344502e-11	Down
HPRT1	2528.35665976086	1.08754918777947	0.153199270678702	7.09891883271648	1.25736623778497e-12	7.38523187462446e-11	Up
MSI1	327.904914860873	4.06955075269416	0.573370879126899	7.09758883968971	1.26952200032822e-12	7.4444852804263e-11	Up
CFAP126	268.587159957872	-1.83736	0.258894741818599	-7.09692	1.27565517512899e-12	7.46828692366167e-11	Down
NAAA	876.944	-1.40044	0.197509958876477	-7.09047	1.33659364574384e-12	7.81234646347516e-11	Down
INHBA	5877.05362129024	3.73757524459035	0.527581324499592	7.08435850744987	1.39689852200663e-12	8.15159340110999e-11	Up
PRSS27	4058.82936646009	-3.85497	0.544188162197993	-7.0839	1.40155081908039e-12	8.16550764417303e-11	Down
AC156455.1	53.3923502418566	4.25095311118668	0.600109059972113	7.08363428371539	1.40422191294032e-12	8.16785298471988e-11	Up
IGF2BP2	5136.41676806019	2.32796880157101	0.328730119754965	7.08170216743836	1.42394438565407e-12	8.26921251701206e-11	Up
COL27A1	3222.43176968384	2.09401201364162	0.295947533107565	7.07561908576725	1.48783029111917e-12	8.62630106791394e-11	Up
AC116345.1	5.91253291199007	-4.10851	0.58102623219579	-7.07112	1.53683152766251e-12	8.896080249757e-11	Down
PTGIR	130.519297956229	1.9726571093702	0.279005295430694	7.07032139416942	1.54575269582009e-12	8.93335887849152e-11	Up
AL109615.3	74.9312568819448	3.61236255277908	0.510955947187605	7.06981212893633	1.55143593855979e-12	8.95183509100082e-11	Up
AC009093.2	21.235649171156	3.54979321841239	0.502146440444536	7.06923903566828	1.55785599975794e-12	8.97449684340552e-11	Up
LINGO1	196.156245751831	2.66565663914524	0.377238903917221	7.06622941447781	1.59200143539693e-12	9.15655138681573e-11	Up
CDC6	2221.60234121996	1.73141214864387	0.245049183736504	7.06556994903365	1.5995808486418e-12	9.18547184295821e-11	Up
CASC15	258.043652773421	2.44304111000906	0.345790641446687	7.0650874176007	1.60514912926979e-12	9.19520551120918e-11	Up
B4GALNT1	723.154485928218	3.19116358291044	0.451687518451636	7.06498066151928	1.60638363187073e-12	9.19520551120918e-11	Up
VSIG10L	2778.46732483214	-3.40433	0.48192647614529	-7.06401	1.6176227444524e-12	9.24484236730298e-11	Down
EHD3	2198.3424291269	-2.00848	0.284343075458598	-7.06357	1.62276162846491e-12	9.25951385624072e-11	Down
F10	64.4863825571229	-2.55191	0.361293097949665	-7.06327	1.62623888169253e-12	9.26467261635121e-11	Down
FRMD4B	2641.6198383588	-1.35897	0.192416774314567	-7.06264	1.6337355508081e-12	9.29267748923311e-11	Down
VAV2	4145.97005060071	1.59630994099601	0.22609133770028	7.06046484236462	1.65946529610176e-12	9.42414006090596e-11	Up
FKBP10	5406.25880671384	2.45134990083418	0.347238332889557	7.05956015983369	1.6703045263128e-12	9.47075818423504e-11	Up
CLSPN	870.89793319766	1.41386042957442	0.200356069244303	7.05673870977393	1.70455704813706e-12	9.64977618210295e-11	Up
RGS4	307.309327541188	2.81898876436266	0.399511075487684	7.05609665744941	1.71244731425127e-12	9.67922536100739e-11	Up
ST3GAL3	90.3852283305703	1.96145097911932	0.27806678151772	7.05388456835259	1.73990732509313e-12	9.81902245140723e-11	Up
LINC01160	181.616504385682	4.52651694267703	0.641785473513381	7.05300622947592	1.750930088522e-12	9.86576491975502e-11	Up
DNMT3B	514.371757059956	2.00583326750863	0.28443961196845	7.05187738665288	1.76519720982627e-12	9.93061336559296e-11	Up
DOCK9	6108.23272089274	-1.45302	0.206055946083036	-7.05158	1.76899732360582e-12	9.93626137742014e-11	Down
METTL11B	18.0389019137225	5.0884791510436	0.721630451583031	7.0513642264972	1.77172054000937e-12	9.93626137742014e-11	Up
HOXC-AS1	16.4941576399044	4.52939897533768	0.642405981653342	7.05067995114319	1.78045590377387e-12	9.96972236631076e-11	Up
ALG3	4848.98334792353	1.18170647539707	0.16762044736447	7.04989453242298	1.79053453656372e-12	1.00105894392821e-10	Up
LOXL2	3946.95510344368	2.5782813110342	0.365842218601308	7.04752262024736	1.8213122652415e-12	1.01668756759721e-10	Up
PPP1R1A	104.209036985446	-5.36836	0.762171899519735	-7.0435	1.87473847264851e-12	1.04489100166733e-10	Down
MAML3	600.546927342658	-2.06924	0.293888607452461	-7.04089	1.91018243721274e-12	1.06300028828199e-10	Down
PLIN4	439.729671726072	-3.32938	0.472962857451927	-7.03941	1.9305374497088e-12	1.07266976661675e-10	Down
CFD	1278.36107734872	-2.56426	0.364345061198743	-7.03801	1.95006674321379e-12	1.0818513573099e-10	Down
TNFRSF11A	303.401245940392	-1.97834	0.281204921660808	-7.03523	1.98934699049443e-12	1.10194520604234e-10	Down
NEB	7904.1341404186	-4.89153	0.695852852842526	-7.02955	2.07206456107872e-12	1.14600129833547e-10	Down
GPT2	3885.81070317475	-1.94995	0.2774976679102	-7.0269	2.11166923027344e-12	1.16611427355821e-10	Down
UBE2S	2467.41	1.48150918940629	0.210840274806407	7.02668970986025	2.1149096552052e-12	1.16611519350173e-10	Up
PTK7	10989.5803432586	1.43069779571313	0.203706924326201	7.02331450168145	2.16665748141512e-12	1.19282114095338e-10	Up
ITM2C	5450.84885130769	1.48332862327131	0.211210082974207	7.02300099684378	2.17152662023522e-12	1.19367657956594e-10	Up
AC118754.2	3.29303310584492	-3.78276	0.538645873374096	-7.02272	2.17586647978403e-12	1.19423891165585e-10	Down
RHOT1P2	3.97753979542526	-3.6799	0.524109711663121	-7.02123	2.19919293252937e-12	1.20520458958478e-10	Down
HOPX	7426.1954044384	-3.37054	0.480295115743702	-7.01764	2.25643504236984e-12	1.23469519301711e-10	Down
TP53INP2	5303.11305540497	-2.35685	0.335871558005566	-7.01713	2.26470507765027e-12	1.23734000486795e-10	Down
MAGEA11	550.533439368256	6.79174312625455	0.967968139786906	7.01649449717398	2.27503859764307e-12	1.24110249557786e-10	Up
AL031736.1	20.4641244566476	3.80614	0.542729099471491	7.01296050013241	2.33327341693119e-12	1.27094567891993e-10	Up
SH3GLB1	6526.29551593067	-0.907854	0.129494463053667	-7.01075	2.37036623803068e-12	1.28910543230927e-10	None
FOXI3	110.345797443152	6.66259528176829	0.950366523228223	7.01055342220669	2.37377281383432e-12	1.28910543230927e-10	Up
LRRFIP2	2747.91433023112	-0.971297	0.138595480167834	-7.00814	2.41498864962322e-12	1.3095130471338e-10	None
GMPPB	1129.87081690678	-1.00206	0.14300579681494	-7.00712	2.43278199763442e-12	1.31717768157635e-10	Down
TMEM80	776.345577531254	-1.47855	0.211205004320133	-7.00057	2.54929635919162e-12	1.37818942061102e-10	Down
CRISP3	2672.00783503608	-5.88835	0.841363865919826	-6.99858	2.58571043120435e-12	1.39577967129704e-10	Down
TRPM2	841.44883752255	2.45044072675168	0.350213368144036	6.99699368912687	2.61513060875267e-12	1.40954756838533e-10	Up
KRT32	51.4897232652697	-3.32353	0.475055327863518	-6.99608	2.63217654600901e-12	1.41661459699633e-10	Down
SERPINB1	22281.1375413629	-2.48033	0.354938721795525	-6.98805	2.78727364075852e-12	1.49784757366434e-10	Down
CENPO	626.262907200843	1.10757310302354	0.158550010738851	6.98563877644786	2.83562805557118e-12	1.52156167124949e-10	Up
MMP12	3231.84755344507	3.41971209944872	0.489856423371168	6.98104982662967	2.92982371089107e-12	1.56976640938442e-10	Up
COL1A2	130110	3.04521367738924	0.436241545823718	6.98056777613701	2.93989489261559e-12	1.57163784802965e-10	Up
ALDH3B1	756.488708743669	-2.01366	0.288470846843396	-6.98046	2.94204668677124e-12	1.57163784802965e-10	Down
AP001528.2	20.4954087866465	-2.42982	0.34828250472131	-6.97659	3.02440506122362e-12	1.61324006265713e-10	Down
C1QL4	23.4701705707257	4.57857508024179	0.656391554726127	6.97537170805336	3.05063153105219e-12	1.62482231176825e-10	Up
GDF7	50.5017824034491	-2.71049	0.388969092572341	-6.96839	3.20596509805287e-12	1.70503357984333e-10	Down
AC018641.1	17.5355309821148	3.64463916667899	0.523175344869568	6.96638173495663	3.25196020155866e-12	1.72694435187492e-10	Up
ERBB3	5922.69638898261	-1.60041	0.229832617426516	-6.96339	3.32177388582307e-12	1.7614207475561e-10	Down
RTN4R	628.222425195616	1.82798	0.262551771919966	6.96237169203424	3.34591295491088e-12	1.77014761223917e-10	Up
MORC2	3647.31582961964	0.822539590082767	0.118142253930484	6.96228117136443	3.3480642242324e-12	1.77014761223917e-10	None
BCHE	272.333136636298	4.1842871313346	0.601448201833172	6.95701993718026	3.47545791136271e-12	1.83480736214977e-10	Up
GPR50	223.90213647693	7.34751152111122	1.05626677706799	6.95611343708697	3.49788248071536e-12	1.84394229455573e-10	Up
HTR1D	43.8301249190264	3.97447178361688	0.571384243107083	6.95586521953149	3.50404747025341e-12	1.84449165448062e-10	Up
APLN	519.826586031932	2.52784801987633	0.363423442893237	6.95565481343737	3.50928167704782e-12	1.84455017200156e-10	Up
RNU6-415P	3.99338279487246	-1.92487	0.276767450413402	-6.95484	3.52962503074162e-12	1.85253861854012e-10	Down
USP4	2696.17733517526	-0.887268	0.127588230955764	-6.95415	3.54690747147846e-12	1.85889961441895e-10	None
SRD5A2	47.450885433755	-4.4202	0.635810346011236	-6.95208	3.59948268736193e-12	1.88371183369864e-10	Down
ADAMTS7	513.794960599489	2.27748283242026	0.327647844325252	6.95100813835792	3.62684945260265e-12	1.89160081174924e-10	Up
FCHO1	487.640816585705	2.58346371526919	0.371671470667234	6.95093360443104	3.62876639398127e-12	1.89160081174924e-10	Up
SUOX	1003.3329447901	-1.36446	0.196300431901697	-6.95087	3.6303184583217e-12	1.89160081174924e-10	Down
AL162413.1	55.6295082673695	6.83210198274316	0.983493758577492	6.94676699588311	3.73752231647741e-12	1.94464582376834e-10	Up
TAX1BP1	8157.86216717607	-0.860185	0.123858193702466	-6.94492	3.78669693176335e-12	1.96738849968455e-10	None
AC093817.2	19.5612215129516	6.61024151672872	0.952091064675655	6.94286687689965	3.84221462137378e-12	1.99203922927254e-10	Up
OR51E1	40.9390375683307	2.2313265833294	0.321389128079137	6.94275688995919	3.84520834424222e-12	1.99203922927254e-10	Up
SMIM5	415.625129721386	-3.08459	0.444334357041917	-6.94204	3.86482603022635e-12	1.99932559221695e-10	Down
TOM1L2	5987.01694059042	-1.38499	0.199522461318686	-6.94151	3.87923896619155e-12	2.00193812451234e-10	Down
CLDN14	42.3541145251883	3.77190159488087	0.543388254324769	6.94144852204793	3.88099655856024e-12	2.00193812451234e-10	Up
EXOC1	1840.46108279745	-0.910713	0.131222525815668	-6.94022	3.91486161132648e-12	2.01651777275837e-10	None
GRHL1	4172.65464027355	-1.94078	0.279861204037305	-6.93479	4.06825287717925e-12	2.09253492632627e-10	Down
DIO2-AS1	2.20282351221906	-3.9822	0.574322238929139	-6.93373	4.0987847648447e-12	2.10523174690775e-10	Down
MMD	711.695731085184	1.4710507838882	0.212171973823276	6.93329452227031	4.1115095160599e-12	2.10875926105038e-10	Up
ERFE	175.69377807561	2.9952723856223	0.432257271108753	6.92937420795568	4.22706302235062e-12	2.16494173712282e-10	Up
TM4SF19	109.181825468483	3.41295	0.493088802266806	6.92156654105943	4.46676233538627e-12	2.28445707223839e-10	Up
RASGEF1A	644.806015584449	3.17400232745282	0.458784730267219	6.91828	4.57152284200189e-12	2.33471886420253e-10	Up
STEAP1B	274.556195926654	3.72163422701268	0.537985776354035	6.91771862861215	4.58974737449437e-12	2.34070615040609e-10	Up
LINC02582	203.180920570457	7.42932291044491	1.0741496019435	6.91646945360565	4.63038202490443e-12	2.35808917689794e-10	Up
RNF123	1201.66863934899	-1.19393	0.172655234077408	-6.91512	4.6747974356665e-12	2.377345786316e-10	Down
PRDM1	3884.09298491731	-1.7733	0.256529821219755	-6.91263	4.75735456116285e-12	2.41591750316881e-10	Down
HOXC10	304.438068731438	4.59198778571449	0.664581445376905	6.90959372648484	4.86043657327864e-12	2.46478899747743e-10	Up
VAT1	9145.1177247703	-1.24476	0.180173445951949	-6.9087	4.89109787114752e-12	2.47632050967646e-10	Down
IL24	506.523740730537	4.46055568764602	0.645658937217157	6.90853240082353	4.89693154531215e-12	2.47632050967646e-10	Up
PLAU	11618.0522273296	2.47483765561484	0.358252921672265	6.90807389389238	4.91278082595967e-12	2.48085096267431e-10	Up
CCDC6	5494.93071318445	-1.01853	0.147505267908369	-6.90504	5.0189862771026e-12	2.53093278581343e-10	Down
AC103702.2	219.653218027684	4.71009555413399	0.682247738707383	6.90379064217633	5.06329054765352e-12	2.54970316319251e-10	Up
CLCA4	8329.05018602115	-4.79369	0.695072692983344	-6.89667	5.32347977941463e-12	2.67698169633832e-10	Down
TYRO3	1918.29216454853	-1.49433	0.216689533681418	-6.89619	5.34169748900366e-12	2.68239634716286e-10	Down
TMOD4	133.206923710256	-4.07562	0.591046362732701	-6.89561	5.36359086079519e-12	2.68963912176784e-10	Down
KCNJ8	198.670049060649	1.97151453313992	0.286127459091195	6.89033670309689	5.56604869934648e-12	2.78728210598011e-10	Up
AUNIP	351.665821555437	1.47557259791971	0.214157311595177	6.89013411182986	5.57398139623791e-12	2.78737778016036e-10	Up
ONECUT3	35.1713894455474	4.44860147680597	0.645747456732455	6.88907316695651	5.61570523713703e-12	2.80434767077835e-10	Up
NDUFS1	4768.74349454778	-1.04133	0.151185451172017	-6.88778	5.667089931007e-12	2.82608826822586e-10	Down
SLC1A6	63.519019405473	6.76694282761501	0.98256867907563	6.88699219883656	5.69843457180284e-12	2.83778889014884e-10	Up
RCN3	1952.67793467314	2.25007982416489	0.326736952822793	6.88651774684705	5.71746308071223e-12	2.84333229587077e-10	Up
ADAMTSL2	334.898822345035	1.8407693305119	0.267499095084895	6.88140395363842	5.92655276155836e-12	2.94286023237671e-10	Up
TMEM158	892.432253580649	2.56787346698651	0.373170900662933	6.88122643653274	5.93394397640741e-12	2.94286023237671e-10	Up
BIRC5	3996.39883403083	1.35490331066946	0.196960068221531	6.87907616454284	6.02419474126457e-12	2.98350937633055e-10	Up
BICDL2	1904.70214658278	-2.42476	0.352945000407531	-6.87008	6.41657310740634e-12	3.17347135621106e-10	Down
PAFAH2	895.03078528758	-1.10203	0.160478853375061	-6.86715	6.54974937452882e-12	3.23489336392195e-10	Down
Z97653.2	9.51698872938935	-2.95751	0.430698534153484	-6.86678	6.56693950874075e-12	3.23799260618487e-10	Down
MAGEA1	322.730818307482	10.0003472215827	1.45637078882598	6.86662167238621	6.57401081827841e-12	3.23799260618487e-10	Up
CSF2	149.892557712719	4.57965105618809	0.666982936501606	6.86621921725439	6.59257424890599e-12	3.2426999430582e-10	Up
FSD1	61.4130786140092	3.13454398845736	0.456696558782043	6.86351567179928	6.71861500788739e-12	3.30018735823991e-10	Up
EPN3	2134.41845105485	-1.63006	0.23751074616501	-6.86308	6.73895872960389e-12	3.30567042315242e-10	Down
MKRN2	1331.40391376671	-0.791417	0.115325704027866	-6.86245	6.76870967606882e-12	3.31574682839263e-10	None
ERF	3408.71655825567	0.971106592206881	0.141546554252892	6.86068691203789	6.85302119043344e-12	3.35248679295592e-10	None
LRP12	1977.44391006676	2.01206647891214	0.293318930203108	6.85965436161551	6.9027355147011e-12	3.3722251317071e-10	Up
JOSD1	6170.45635913165	0.815476713188779	0.118933372141596	6.85658447670946	7.0526382911258e-12	3.44078918254721e-10	None
MKNK2	14918.6820982783	-1.39789	0.203919514545109	-6.85512	7.12549460402545e-12	3.47162967818588e-10	Down
AP003500.1	9.66376693056363	-3.92268	0.572457542389625	-6.85235	7.26447514939534e-12	3.53455983451323e-10	Down
SPATS2	2013.87376482218	0.965634357780634	0.140982434355184	6.84932390476294	7.41998229694021e-12	3.60535037248762e-10	None
AP001347.1	17.0263089401708	-2.50799	0.366274352012061	-6.8473	7.52542876994798e-12	3.65165852913716e-10	Down
TGFB1	7114.9052084259	1.39139179029017	0.203237902413852	6.84612355158482	7.58779531821592e-12	3.67696595467516e-10	Up
LINC00520	111.289512010777	3.83133	0.559704939628397	6.84525985594967	7.63371752880831e-12	3.69424730678418e-10	Up
MUC22	1035.53	-6.13857	0.897065249704614	-6.84295	7.75779889772154e-12	3.7478744038309e-10	Down
PPP2R2A	4320.19088181009	-1.09423	0.15990997267867	-6.84281	7.76535010486835e-12	3.7478744038309e-10	Down
AL359771.1	41.1760336760929	4.20151869931808	0.614036675995174	6.8424556114806	7.78470314783919e-12	3.75218523210107e-10	Up
DENND2C	2006.44269024782	-1.73594	0.253724243042556	-6.84186	7.81737293897681e-12	3.76289455438316e-10	Down
MELTF-AS1	84.916469246355	2.21810709624519	0.324273271453734	6.84024028962149	7.90604550410941e-12	3.80049623999278e-10	Up
SPAG1	818.785889286791	-1.52672	0.223209976167453	-6.83982	7.92945069559377e-12	3.80666496393138e-10	Down
FANCB	152.916486214116	1.33001224410954	0.194517635729452	6.83748925449316	8.05931315761524e-12	3.86385579547186e-10	Up
GPR158	217.612187043028	3.93506096907145	0.575706125121797	6.83519038161865	8.18961944401462e-12	3.92110702236365e-10	Up
TONSL	1709.03417488166	1.34187307239888	0.196430679609598	6.83128050600764	8.41599856337364e-12	4.0241438017831e-10	Up
MMP13	7135.87852391745	5.23973526148249	0.767233832092941	6.82938504834828	8.52793979235095e-12	4.07226090482223e-10	Up
ZNF710-AS1	201.429965880742	-1.95732	0.286694768179101	-6.82721	8.65830307816357e-12	4.12903579244079e-10	Down
OR11H7	12.6670770645381	5.02700800860835	0.7366208168292	6.82441752087216	8.82827773203313e-12	4.20452565796102e-10	Up
SLC25A5P5	38.8474256562599	2.55184063507598	0.373976403578787	6.82353381297859	8.88278208593015e-12	4.22489523122741e-10	Up
SPAG5	1885.44011029493	1.1649967364726	0.170755910885004	6.82258511833988	8.94166158294529e-12	4.24728925189901e-10	Up
UFL1	1910.50617137335	-1.01053	0.148132321216869	-6.82184	8.98844894235323e-12	4.26388806547336e-10	Down
LNX1	897.690621070146	-2.12718	0.311876110609775	-6.82058	9.06734411935598e-12	4.2956542765449e-10	Down
AC009264.1	70.4137796213949	4.6499985552742	0.681990978664959	6.81826989028047	9.21434175702327e-12	4.35548624277851e-10	Up
MEST	1905.0956220812	2.18640338549953	0.32067091399131	6.81821546670986	9.21783229272942e-12	4.35548624277851e-10	Up
AL359813.1	30.8387680987778	3.92302696401397	0.57549676328639	6.81676633872172	9.31125221530543e-12	4.39386154668509e-10	Up
LMX1B	220.435658716558	4.01661228228498	0.589297671470255	6.81593102559497	9.36552255157513e-12	4.41368638049035e-10	Up
NECAB2	55.3332875950129	4.45168101943287	0.653162008348653	6.8155847439562	9.38811124224756e-12	4.41854830427612e-10	Up
GOT1	3632.21734426385	-1.08743	0.1595949072717	-6.81366	9.51447219745963e-12	4.47217456226546e-10	Down
TNFSF4	226.060108925538	2.58295162323877	0.37911910818599	6.81303465709676	9.55611076654821e-12	4.4800795141144e-10	Up
MPP7	2165.57949687995	-2.06017	0.30238691910356	-6.81303	9.55617571681671e-12	4.4800795141144e-10	Down
TK1	6290.31977891222	1.41669262739349	0.208011262529643	6.81065347214844	9.71564028124608e-12	4.54891584299434e-10	Up
SLC26A2	1955.69611135233	-1.96642	0.288751312864845	-6.81009	9.7538073365924e-12	4.55679591950029e-10	Down
DGKI	191.849265603693	3.38709197335117	0.497368081579797	6.81003083791123	9.75778268000201e-12	4.55679591950029e-10	Up
MB	5168.01120824404	-5.35666	0.786619947963453	-6.80972	9.77902992933009e-12	4.56080275395764e-10	Down
TMEM9B	2953.54270431606	-0.80811	0.118676239135642	-6.80937	9.80295805344236e-12	4.56604792644492e-10	None
SHMT1	2086.82517550175	-1.45711	0.214054067896419	-6.80721	9.9510990544598e-12	4.62906100072125e-10	Down
PTHLH	9085.59811081223	3.0796834412141	0.452480422131177	6.80622473500363	1.00193158093567e-11	4.65478020278564e-10	Up
CAPN14	3337.33609688246	-4.83988	0.71171972293498	-6.80026	1.04429117287826e-11	4.84532263910847e-10	Down
FGD6	2504.93853345893	1.41797896411455	0.208559258698034	6.79892598854888	1.05401944579537e-11	4.88416604193852e-10	Up
BLNK	910.910381655149	-2.3322	0.343043959984129	-6.79854	1.05681940880334e-11	4.89084612004682e-10	Down
BBC3	458.942248532132	1.78268694214405	0.262250435189519	6.79765103480482	1.06338645903428e-11	4.91492034114623e-10	Up
GNE	1943.58870237083	-1.99018	0.292789528324365	-6.79729	1.06605985498527e-11	4.92095962548007e-10	Down
NPNT	3888.23105913925	2.03275890030613	0.299228643847662	6.79332992379237	1.09574399484038e-11	5.0515060863288e-10	Up
C6orf223	229.418478352821	3.92334576717654	0.577556428244895	6.7930085707798	1.09818853155187e-11	5.05630154456843e-10	Up
SP9	44.6512637656416	4.66938582734946	0.687476762046447	6.79206350691748	1.10540864492889e-11	5.08304447773496e-10	Up
ARHGAP10	1230.14366330193	-1.42143	0.209287909235384	-6.79176	1.10777537374881e-11	5.08743014436555e-10	Down
AL606500.1	35.9895604272212	4.83074081048238	0.711328592236562	6.79115230739361	1.11241406299967e-11	5.10222526602585e-10	Up
LINC00392	259.510232852186	8.65414642209944	1.27447596654006	6.79035670291507	1.11856632231464e-11	5.12050441580643e-10	Up
MSC	926.826965637432	2.86530016031965	0.42197150155469	6.79026936597115	1.11924370927362e-11	5.12050441580643e-10	Up
SCARA5	479.409232626138	-3.58947	0.528651104275655	-6.78986	1.12239396455262e-11	5.12840034184226e-10	Down
LINC00689	5.55158665404633	-3.19064	0.469998012751965	-6.78863	1.13206644310018e-11	5.16603957969859e-10	Down
TICAM1	3275.52979920705	-1.29469	0.190769956201017	-6.78667	1.14747457504291e-11	5.22972431321772e-10	Down
ICAM5	252.526624800895	2.64719054719983	0.390082203931231	6.78623767124356	1.15095488295638e-11	5.2389545588931e-10	Up
CHN1	640.475091039473	1.87470804386206	0.276284228353003	6.78543272280741	1.1573907667146e-11	5.26159779741909e-10	Up
MAGEA4	1813.58174270151	7.59487595263714	1.11964564073144	6.78328542205157	1.17473223944259e-11	5.33369915272769e-10	Up
ASPN	1546.91098222409	3.25957136234606	0.480598291766321	6.78231990872524	1.18261237451549e-11	5.36271518191817e-10	Up
GALNT12	672.566229142895	-2.15476	0.317749675456097	-6.78132	1.19082547761271e-11	5.39316620395541e-10	Down
FOXO4	859.168074212605	-1.26116	0.186034678601055	-6.77919	1.20855453525827e-11	5.46658367361485e-10	Down
TMEM217	36.5066959655886	-1.89337	0.279388338322532	-6.77683	1.22838118352229e-11	5.54929291251191e-10	Down
PHLDB2	5692.75091819859	1.99638351714189	0.294622273051788	6.77607804889541	1.23481988910345e-11	5.57138973774059e-10	Up
CCDC186	1765.02708316161	-1.10031	0.162387517931046	-6.77585	1.23679020957915e-11	5.5732955564327e-10	Down
YDJC	1494.95063623411	1.01360870330655	0.149630345812692	6.77408514831205	1.25195925512199e-11	5.63459912258341e-10	Up
IL17RC	1090.37062218748	-1.2758	0.188433630912804	-6.77053	1.2830881370113e-11	5.76748918515506e-10	Down
AQP9	293.016966487451	3.25050522189449	0.480218210805595	6.76880873893052	1.29847057258885e-11	5.82444735361857e-10	Up
XRCC2	422.834071162564	1.66203270924915	0.245544987128152	6.76875031613545	1.29899492430377e-11	5.82444735361857e-10	Up
NR2E1	49.2924175403738	5.3167865523036	0.785532558001391	6.76838470684265	1.30228102551307e-11	5.83191894572113e-10	Up
MT-ND5	86601.7608169003	-1.60949	0.237903339725915	-6.76533	1.33005168351314e-11	5.9488833372535e-10	Down
LINC02457	32.5359421356985	4.06874746352302	0.601460332562167	6.76478105578553	1.33510944123211e-11	5.96100355425644e-10	Up
TSPEAR-AS2	89.5014312620079	4.98901586031051	0.737509881706263	6.76467662883132	1.33607273108872e-11	5.96100355425644e-10	Up
ITGA1	1736.71757700118	1.77336847965594	0.262175956197838	6.76403933211083	1.34196626652294e-11	5.97988804779188e-10	Up
ACOX3	1244.79842794819	-1.49258	0.220716336884084	-6.76244	1.35690888896391e-11	6.03899932597598e-10	Down
AC034213.1	47.3480707571037	5.49033687075374	0.811967399231895	6.76177008577867	1.36315907671035e-11	6.05932624159954e-10	Up
LRRN4CL	140.807198736054	-2.63746	0.39007241602289	-6.76146	1.36611043919549e-11	6.06495762801896e-10	Down
UQCRC2	9312.74751287629	-0.817473	0.120932444674368	-6.75975	1.38231408266813e-11	6.129337259417e-10	None
WNT2	339.205610275655	3.57567977094805	0.529225030917088	6.75644491862337	1.41418707442283e-11	6.26295272012227e-10	Up
PPEF1	43.8893039707369	3.29210875211325	0.487283178646775	6.75604842600088	1.4180603965497e-11	6.27239122577049e-10	Up
ULBP1	252.298764540839	3.7867094176317	0.560769502562646	6.75270213577399	1.45116674661897e-11	6.41095198920444e-10	Up
AC026401.3	821.891521870914	1.51796202811757	0.224968491895996	6.74744278776303	1.50473539494692e-11	6.63946052635587e-10	Up
STX12	2630.9287707351	-0.841303	0.12469080952282	-6.74712	1.50811829221942e-11	6.64624224129257e-10	None
ANGPT2	681.296789525861	1.72615990627286	0.25586012147324	6.7464984239578	1.51455711579699e-11	6.66645830736805e-10	Up
DLX1	165.277160920178	3.22436723464503	0.478252021845951	6.74198348853741	1.56238841876754e-11	6.8685952402595e-10	Up
LINC02466	16.1628052211362	6.09195919043599	0.903777058873792	6.74055524050064	1.57782500883175e-11	6.92799871255941e-10	Up
AC011632.1	258.378432203662	4.70298244765569	0.697826240069704	6.73947492600152	1.58960022939411e-11	6.97120051879842e-10	Up
UBE2T	1054.75329220146	1.28847166375704	0.191188283636107	6.73928150434893	1.59171755255581e-11	6.97199397564134e-10	Up
PLXNA1	12969.8326442218	1.35160765603065	0.200714822419091	6.73397031539854	1.65094874058633e-11	7.22264998843386e-10	Up
FAM167B	152.057152824029	1.7123154022543	0.254327739823414	6.7327119072548	1.66529592735992e-11	7.27657522628568e-10	Up
FRZB	360.200443400416	-2.94996	0.438214994888808	-6.73176	1.676194868684e-11	7.31532075720816e-10	Down
CDNF	47.7209328980433	-1.90352	0.282912909191062	-6.72829	1.71669017526787e-11	7.48298181120092e-10	Down
TNNC2	1434.84433313639	-5.17393	0.769035284084143	-6.72782	1.72219433846433e-11	7.49789687501913e-10	Down
TDRD5	251.856024905767	4.72239678056662	0.702196117492385	6.72518212921881	1.75372942661917e-11	7.62596956587235e-10	Up
MUC21	9901.86880156213	-5.88174	0.874879834620074	-6.72291	1.78127475924343e-11	7.73113295048415e-10	Down
GABRD	72.8399194255393	3.02336887848314	0.449716274007915	6.72283627083047	1.78220812356668e-11	7.73113295048415e-10	Up
CLIC4	10057.7599832031	1.29972884304947	0.193389356712264	6.72078787139916	1.80744565825398e-11	7.8311770066708e-10	Up
FAM3D	1403.44572228673	-4.08538	0.608129780559207	-6.71794	1.84315047970124e-11	7.97627800740905e-10	Down
MTBP	479.643252360722	1.30186682449524	0.193819086291275	6.71691756166249	1.8560890441867e-11	8.02262737526317e-10	Up
PGF	2515.88454951763	2.38495748781018	0.355141003131302	6.71552275513627	1.87393179577838e-11	8.09003768669071e-10	Up
TTC9	3612.46759477854	-2.61707	0.389778967290897	-6.71425	1.8903461444821e-11	8.14470940113495e-10	Down
MT-ND6	28985.6954262533	-1.78882	0.266423804721003	-6.71419	1.89111986094954e-11	8.14470940113495e-10	Down
KCNB1	34.6670590167652	-3.00045	0.447044215611206	-6.71176	1.92286670812218e-11	8.2715431094312e-10	Down
EXPH5	1203.36934326373	-1.85993	0.277190168026618	-6.70995	1.9468840649231e-11	8.36486405221433e-10	Down
ASB12	15.7769455804178	-3.66576	0.54645822118503	-6.70821	1.97025325665885e-11	8.45518098998829e-10	Down
C16orf89	50.3854445043486	-3.47834	0.518965248373834	-6.70245	2.04957630293664e-11	8.78511842705163e-10	Down
MKRN2OS	79.3785399778459	-2.47188	0.368815295022969	-6.70221	2.05291197770521e-11	8.78895312214935e-10	Down
CKM	9677.4417719583	-6.16228	0.919641151574137	-6.70075	2.07355908796523e-11	8.86680462733826e-10	Down
FGF19	149.375618019637	6.68549391699824	0.997800228852189	6.70023289600649	2.08087627220148e-11	8.88753857421283e-10	Up
PPM1K-DT	5.30556326914706	-2.5177	0.375921517332035	-6.6974	2.12154420151833e-11	9.05049750896533e-10	Down
APCDD1L-DT	119.211101304547	3.84708376786249	0.574454398507299	6.69693500103579	2.12836229784924e-11	9.06883840639787e-10	Up
MIOX	62.378901341195	5.50497337417287	0.822268030901838	6.69486489476575	2.15870980523845e-11	9.18727500444568e-10	Up
ZNF707	852.332479488933	1.13970924788351	0.170247391487813	6.69443001695034	2.16513869954551e-11	9.20375665609635e-10	Up
EMILIN1	3010.66811219474	2.36007100741543	0.352558171451463	6.69413219866424	2.16955222282645e-11	9.2116424272248e-10	Up
AC010198.2	103.881284867003	3.08039373371433	0.460264915282383	6.69265379878984	2.19159211470332e-11	9.29426078797328e-10	Up
KIF13B	1572.04510521865	-1.7658	0.263933579824729	-6.69034	2.22656031346491e-11	9.4314475395652e-10	Down
XCL1	105.540615382113	2.35299131804395	0.352090264312916	6.68292070681271	2.34226327494189e-11	9.90396711960715e-10	Up
AFDN-DT	19.8633870928115	-2.30298	0.344610800432555	-6.68284	2.34361338311493e-11	9.90396711960715e-10	Down
ATP2B2	36.0393003722483	-3.40064	0.508936295145189	-6.68186	2.35932783502882e-11	9.95868683472599e-10	Down
AL121950.1	3.92199224675818	-6.20225	0.928631084524386	-6.67891	2.40718874617547e-11	1.01488092278745e-09	Down
LINC02099	19.971419324766	-2.72565	0.4082095159763	-6.67708	2.43754114639868e-11	1.026475660539e-09	Down
AC122710.2	11.9519741283372	5.42289716270445	0.812520119873243	6.67417	2.48635784574177e-11	1.04580974574687e-09	Up
CERCAM	3716.54935439004	2.05157422154885	0.30740597617508	6.67382673256942	2.49217837881142e-11	1.04673634876137e-09	Up
MPRIP	7324.40302664246	-0.995231	0.149127430587861	-6.6737	2.49437519021595e-11	1.04673634876137e-09	None
RCOR2	331.556935927991	2.64937749134132	0.39702009728721	6.67315712590922	2.50358088765854e-11	1.04937636624151e-09	Up
FP325330.3	9.25113919623571	5.05674103581559	0.758011198348149	6.67106376110958	2.53955848520102e-11	1.06321864255422e-09	Up
SAGE1	99.9831152398652	9.37371741858168	1.40534226098231	6.67006015461998	2.55698596188842e-11	1.06927153957947e-09	Up
AC010789.1	80.7899831626292	7.43688337215697	1.11510321668416	6.66923318028896	2.57143417796369e-11	1.07406598117845e-09	Up
LINC01807	42.967893977683	5.66489588794615	0.849745377155598	6.66658041366295	2.6183225630631e-11	1.09238359076578e-09	Up
PAIP2B	596.497128925802	-1.7715	0.265761009255477	-6.66576	2.63306146743779e-11	1.09726132100808e-09	Down
CHTF18	1336.31919713308	1.30020998973176	0.195094194316958	6.66452425344544	2.65524054089199e-11	1.10522468988227e-09	Up
NRSN2	1691.70734928778	1.34694769993137	0.202145696707672	6.66325191121541	2.67833990036731e-11	1.11355228767581e-09	Up
PDK4	748.492663268869	-3.25608	0.488779340672004	-6.66167	2.7073973192057e-11	1.12433495361016e-09	Down
EPB41L4A	281.197907207593	-1.98742	0.298377654352244	-6.66074	2.7245185412949e-11	1.13014159077561e-09	Down
PLAC1	128.733994945954	3.90712032349298	0.58667236366528	6.6598	2.74201363182536e-11	1.13608976770854e-09	Up
SEPTIN3	250.411982260204	2.98215558493838	0.44780337788328	6.6595200756071	2.7472317856097e-11	1.13694345334342e-09	Up
RAB10	17113.4494993313	-1.04001	0.156186225128877	-6.65877	2.76121953401693e-11	1.14142031368863e-09	Down
KRT17P6	52.4365476054647	2.72631221707887	0.409537877505623	6.65704533530342	2.79387030974428e-11	1.15359289566907e-09	Up
SACM1L	1627.2101580764	-0.738204	0.110957186272509	-6.65306	2.87068442620398e-11	1.18395180716465e-09	None
PDIA2	110.171885899163	5.07370631272112	0.762652546426629	6.6527101187739	2.87744588747953e-11	1.18538259929863e-09	Up
AC090578.1	21.7788074654479	4.17870638725644	0.628318369193938	6.65061948231316	2.91861954958567e-11	1.20097025008951e-09	Up
CMPK1	8029.35291012044	-0.960333	0.144502369922064	-6.6458	3.0158421437482e-11	1.23920760093746e-09	None
VAX2	67.9897343551019	3.37792751695794	0.50829006028279	6.64566903999385	3.01842817948105e-11	1.23920760093746e-09	Up
FMO2	2692.66759227735	-4.11974	0.620023203721117	-6.6445	3.04252967296177e-11	1.24767973661718e-09	Down
UCKL1-AS1	52.1758156447892	-2.19232	0.330102411383314	-6.64135	3.10827484260825e-11	1.27319039485904e-09	Down
LTA4H	5003.40124461068	-1.01009	0.152115944197621	-6.64025	3.13147068419479e-11	1.28123411345947e-09	Down
KRT223P	1.76759289957329	-3.71039	0.558798434244938	-6.63995	3.13788914044964e-11	1.28240293418717e-09	Down
IKBIP	1147.34926675069	1.18719260501783	0.178817304247574	6.63913713504009	3.15524740920243e-11	1.28803495428949e-09	Up
LIMD2	987.26582106263	1.75737939713039	0.264770288402918	6.63737388258636	3.19320965893442e-11	1.30205564858362e-09	Up
DRAXIN	68.6554539212159	2.70211801027082	0.407211319467822	6.63566527031265	3.23042181065065e-11	1.3157391096434e-09	Up
AC110619.1	147.383148829364	-3.29077	0.495998446792887	-6.63465	3.25281712067042e-11	1.32336362067501e-09	Down
FAM240C	34.6015576256654	-3.81359	0.574869425995088	-6.63383	3.2707561306372e-11	1.32915998288479e-09	Down
AL355338.1	4.85029317211448	4.8410192937432	0.729818927264316	6.63317860484858	3.28533871276409e-11	1.33358083825334e-09	Up
FAM180B	3.40760859918861	-3.39234	0.511986965203183	-6.62583	3.45296786450638e-11	1.40004626082829e-09	Down
SEMA5B	142.487036356695	2.69834778375468	0.407452383726722	6.62248618863023	3.53207071630603e-11	1.43050850551855e-09	Up
TOX2	696.126882890783	2.5236	0.381212533255231	6.61992511216411	3.59380885743911e-11	1.45387739227073e-09	Up
TIMELESS	3561.56561737742	1.04374837852298	0.157678039339015	6.61949110287245	3.6043753504336e-11	1.45651553863481e-09	Up
AC006206.2	107.314459667048	2.53779314715377	0.383540699101378	6.6167505902235	3.67180206479927e-11	1.48209902851007e-09	Up
PAEP	63.8859225799729	5.06607330808922	0.765680119870175	6.61643573682989	3.67962722442431e-11	1.48359438091151e-09	Up
CELSR3	551.795948513016	2.41096001997604	0.36457017578876	6.61315757593129	3.76207614651796e-11	1.51514039882974e-09	Up
STMND1	26.7547263177275	-4.76239	0.720763039798608	-6.60743	3.91056832872907e-11	1.57318449917196e-09	Down
CIDEC	17.8518232881437	-4.44649	0.673100225240818	-6.60598	3.94891817147409e-11	1.5868392719188e-09	Down
AC008011.2	19.1214327324755	3.52868160710626	0.534295814534375	6.60435944118599	3.99239796318466e-11	1.60252272758599e-09	Up
AC024592.2	24.1824901248907	-3.7422	0.566694359111756	-6.60356	4.01388742506104e-11	1.60935430667397e-09	Down
PGM5P4	1.30401533504884	-3.27565	0.496173206427932	-6.60183	4.06103023012337e-11	1.62644486580191e-09	Down
CCDC74BP1	7.77945989643467	5.51230404289633	0.835173524094015	6.60019012082071	4.10630839078353e-11	1.64275148455734e-09	Up
CD80	67.5195474990653	2.59655201523193	0.393438154548688	6.59964465879125	4.12144427463737e-11	1.64506282524189e-09	Up
SLC25A23	3670.3534023591	-1.72352	0.261153187573122	-6.59964	4.12156579664983e-11	1.64506282524189e-09	Down
GMDS	1556.12600907898	-1.50947	0.228724959992316	-6.59949	4.12579289319103e-11	1.64506282524189e-09	Down
C1QL1	108.36788672641	3.15691640954518	0.478386058134568	6.59909785384497	4.13667220983044e-11	1.64757613843966e-09	Up
NKX6-1	54.4558493254378	2.95820509678819	0.448353650823086	6.59792797796455	4.16943712893588e-11	1.65879098151753e-09	Up
AL109615.2	65.2542392237721	3.39101424661479	0.514023705923046	6.59699972499412	4.19561542244614e-11	1.66736350204385e-09	Up
ANKRD26P3	15.9734041498995	5.59871599673627	0.849058456406368	6.59402889694166	4.28048337133381e-11	1.69921503621691e-09	Up
ACP3	903.345481350344	-2.50579	0.380037809288989	-6.59354	4.29469451763202e-11	1.70297881175486e-09	Down
LTBP1	9277.68306397438	2.31945249699295	0.35182493301271	6.59263252644224	4.32095169570707e-11	1.7115056744107e-09	Up
MYLK4	94.9129206195495	-2.17297	0.329677469848806	-6.59119	4.36322024804833e-11	1.72634884649429e-09	Down
ABR	6229.86382363997	-1.11569	0.16930092531277	-6.58996	4.39954788307709e-11	1.73881143282317e-09	Down
RAD54B	113.01280598968	1.31081318714198	0.198971626101326	6.58794026478154	4.45969991311111e-11	1.76065236153032e-09	Up
DHRS7C	35.7003630135301	-6.50088	0.986859973782044	-6.58744	4.47462858223775e-11	1.76461119499967e-09	Down
FOXD3-AS1	64.7228733457221	3.74086002988253	0.567903058339056	6.58714542024726	4.48363096116253e-11	1.766226835412e-09	Up
PDLIM5	8808.11527625204	-1.196	0.181685237186993	-6.58283	4.61564815265144e-11	1.81624493700781e-09	Down
RIPK4	3881.51432599633	-1.62039	0.246178188601786	-6.58217	4.63619331810261e-11	1.82233777749219e-09	Down
RPL39L	1185.06806961933	2.25395010597984	0.342480380836293	6.58125321069775	4.6649932606092e-11	1.83165847707998e-09	Up
ANO8	849.341915495277	-1.59581	0.242498656810514	-6.58068	4.68309635741316e-11	1.83576747331493e-09	Down
COL5A2	17174.998383057	2.74105206844308	0.416535521622462	6.58059619445255	4.68565562554207e-11	1.83576747331493e-09	Up
ADGRB2	370.677830842935	2.19258809852731	0.333214520623041	6.58010969758351	4.70101303145094e-11	1.83978232823251e-09	Up
HTRA3	2925.80968097813	2.57212254683175	0.391172567506921	6.57541647980272	4.85171712618213e-11	1.89670005568065e-09	Up
STAM2	1684.81708236943	-0.71937	0.109453039612748	-6.57241	4.95084441212191e-11	1.93335307004826e-09	None
BCAS4	618.161884607097	1.73693141505736	0.264302967854814	6.57174389358914	4.97293460305548e-11	1.93987551877587e-09	Up
EN2	132.634156742434	3.76391068696633	0.572788087415971	6.57120978885319	4.99080825928570e-11	1.94474081575305e-09	Up
SPRR2G	3168.23593337365	4.73778989333993	0.721139416010347	6.56986678047834	5.03602979005864e-11	1.96024056855201e-09	Up
MTF1	1987.87714216683	-1.09848	0.167219233035341	-6.56908	5.06268735275169e-11	1.968488748767e-09	Down
NUAK2	2598.19340177506	-1.60802	0.244851022835335	-6.56735	5.1217812108187e-11	1.98931750264862e-09	Down
GAREM2	497.260541264574	1.90660420069802	0.290469398395915	6.56387285967826	5.24279085806513e-11	2.03412375910167e-09	Up
ARF6	13218.7979527745	-1.11186	0.169421290791717	-6.56268	5.28480033164289e-11	2.04821567212919e-09	Down
LINC00460	84.8134736618023	4.75814713942952	0.725185991970909	6.5612783370206	5.33484342375616e-11	2.06538749970259e-09	Up
ZBTB47	741.359879603116	-1.52694	0.232789236708366	-6.55932	5.40548664648012e-11	2.09048922348568e-09	Down
PP2D1	11.0464513439551	-1.42567	0.217358227739267	-6.55907	5.41441701094041e-11	2.09169618539603e-09	Down
SNX18P13	6.14361428654731	-4.2106	0.642051714773955	-6.55804	5.45179206016769e-11	2.10387752546986e-09	Down
CHRNA6	15.3132079074148	4.31361738102095	0.657893533131724	6.55671041557004	5.50076842151842e-11	2.12050500017956e-09	Up
TLX3	57.5267892718878	6.98195964705658	1.06513673264653	6.55498907610538	5.56459499744879e-11	2.14281543190528e-09	Up
ZNF280A	25.6161250326712	7.0032568104956	1.06966433549983	6.54715	5.86440015216721e-11	2.25585178930321e-09	Up
ADAMTS2	4643.90359019763	2.68190029121766	0.409685096346781	6.5462481186954	5.90005267868463e-11	2.26714404157994e-09	Up
NID2	854.786580063625	2.67558310965135	0.40883148159878	6.54446448005469	5.97089532240297e-11	2.29191989427632e-09	Up
KCNK9	38.1221125821813	3.2884941202463	0.502657815871338	6.54221224939241	6.06153899742043e-11	2.32423548032079e-09	Up
LPIN1	1700.59852280018	-1.47093	0.225053409148749	-6.53591	6.32232515987962e-11	2.42165231256878e-09	Down
COL4A6	2766.54856419032	2.92094718169435	0.447057637859176	6.53371497170227	6.41579931736892e-11	2.45484436155014e-09	Up
GDPD3	502.404952344888	-3.0626	0.468774822768979	-6.53321	6.43759345635507e-11	2.46056849677351e-09	Down
LYRM7	756.184808257192	-0.981259	0.150264141665213	-6.53023	6.56688996075976e-11	2.50732633125297e-09	None
TPM2	9222.03346616099	-2.90486	0.444843227994159	-6.53007	6.57400384198619e-11	2.50738356282535e-09	Down
CENPL	546.700870480514	1.04059791068101	0.159385013976819	6.52883156776807	6.62847391888566e-11	2.52548363438601e-09	Up
HOTAIR	30.1678251532448	4.72412017047899	0.723602099456844	6.5286158981919	6.63802371855924e-11	2.52644866793579e-09	Up
ITSN2	3183.74451119333	-1.10708	0.169612136588925	-6.52715	6.70308670791741e-11	2.54851781329003e-09	Down
FN1	95257.690272325	3.3874603166616	0.519013127024604	6.52673341054246	6.72195318305164e-11	2.55299498265585e-09	Up
DLL3	45.5962198160471	3.28701375420313	0.503748253829629	6.52511195664576	6.79507589414692e-11	2.5780474980902e-09	Up
AC068051.1	2.16574437321617	-4.05107	0.621151912852403	-6.52187	6.94365646648138e-11	2.63164580079644e-09	Down
LINC01436	91.8748530563221	3.67543659550585	0.563812229806129	6.51890186342655	7.08239695042023e-11	2.68140591167067e-09	Up
PAX3	64.4780008408917	5.67993901178642	0.871739803055831	6.51563573428187	7.23824357420226e-11	2.73753109127261e-09	Up
LEXM	122.569996355301	-3.12986	0.480434329862305	-6.51464	7.28643246642294e-11	2.75286464799117e-09	Down
ABHD11-AS1	43.6667189107251	-2.57238	0.395184631778499	-6.50932	7.54916200934776e-11	2.84913603927218e-09	Down
SYNDIG1	170.183955637105	3.48208191329646	0.534984787319061	6.50874939967175	7.5779016424589e-11	2.85463591610289e-09	Up
MEX3B	327.172579232429	1.94049880994003	0.298141627667189	6.50864766897354	7.5830343854476e-11	2.85463591610289e-09	Up
MC5R	6.87953	-4.05997	0.623789558027069	-6.50856	7.58751998808629e-11	2.85463591610289e-09	Down
AL031668.2	129.789316138378	4.24769898716844	0.652699391627582	6.50789481598306	7.62112481516816e-11	2.86428600177588e-09	Up
C1QTNF6	1809.29459363867	2.28060990001764	0.350581940896396	6.50521214580075	7.75838120020373e-11	2.91146903943348e-09	Up
RERE	4896.74358696324	-1.01608	0.156197409540797	-6.50513	7.76283926636896e-11	2.91146903943348e-09	Down
AC005041.3	13.9846223592172	2.16701975831303	0.333233732349937	6.50300239123868	7.87325439259334e-11	2.94980774615321e-09	Up
AK9	184.43107391001	-1.51327	0.23271072651876	-6.50281	7.88351322933835e-11	2.95058101686411e-09	Down
CFL2	1136.81302803002	-2.11487	0.325238401106146	-6.50252	7.89863996992369e-11	2.95228737945171e-09	Down
AMIGO2	1657.03	2.66295548452602	0.409533784983844	6.5024073279597	7.90447169501859e-11	2.95228737945171e-09	Up
HAUS8	590.460673413318	1.0758508698029	0.165460813824493	6.50214902813226	7.91805986806915e-11	2.95429788134539e-09	Up
AL353807.5	99.9109321391139	2.27811295787691	0.350652342922712	6.49678521720025	8.2054476293823e-11	3.05835550616884e-09	Up
FAM71F1	30.0581468159362	5.86585697138673	0.902999988625014	6.49596572013095	8.25024431931622e-11	3.07187225146826e-09	Up
PKIA	661.501407405144	-3.07629	0.47371069673758	-6.49403	8.35683857563196e-11	3.10834682764079e-09	Down
AC011462.5	112.871345074431	1.66089266958593	0.255773384133501	6.49361025273461	8.38033839838015e-11	3.11387083626086e-09	Up
PSMC3IP	217.761564916819	1.1548324180263	0.177876954322966	6.49231049869171	8.45298127946015e-11	3.13762464914395e-09	Up
SCN7A	20.145	-3.14095	0.483857338175929	-6.49149	8.49927269519629e-11	3.15101208119253e-09	Down
AC117489.1	6.10125743197203	-2.65305	0.408705506203666	-6.49135	8.50726971397693e-11	3.15101208119253e-09	Down
UCP3	68.9337858258275	-2.35618	0.362981148280377	-6.4912	8.51530274961904e-11	3.15101208119253e-09	Down
TUBB3	25.0446828203225	2.55369276631914	0.393476607660872	6.49007518261442	8.57935500933204e-11	3.17145459046201e-09	Up
AC010343.3	48.8849896410542	4.14865112460797	0.639412639753885	6.48822	8.68552667344837e-11	3.20740910643599e-09	Up
AL162311.3	40.0134697054725	1.86838827831279	0.288086944043221	6.48550139791298	8.84371798374751e-11	3.26248018447571e-09	Up
MSX1	175.330817265268	1.87176118743976	0.288657159153385	6.48437472650784	8.91005205317653e-11	3.28358673669008e-09	Up
AP003041.2	11.7215614687145	5.87768409932881	0.906514132963378	6.48383062723442	8.94226047139013e-11	3.29208679215135e-09	Up
AC244102.4	66.9381589375961	7.66578373653953	1.18337162434145	6.4779174849706	9.29971834345448e-11	3.42018752764125e-09	Up
EPB41L4A-DT	42.911483791367	-1.76332	0.272289185708952	-6.47593	9.42322078419546e-11	3.46207208505059e-09	Down
POLD2P1	16.0796510469921	4.8998536617581	0.756650659820631	6.47571451655066	9.43643162939334e-11	3.46339164950364e-09	Up
LINC02137	37.2287839679805	3.59982582058053	0.555980233353304	6.47473705831009	9.49771889557425e-11	3.48233573151885e-09	Up
P2RX4	919.905437676327	1.38500649480624	0.213996264813825	6.47210593143383	9.66463240468787e-11	3.53992970224605e-09	Up
PBRM1	2717.83339369995	-0.946096	0.146219471026451	-6.47038	9.77546134828136e-11	3.57688501874868e-09	None
AC244102.3	30.7673057286383	7.50771912333842	1.16089514637565	6.46718107727277	9.98479759566754e-11	3.64977296885289e-09	Up
MELTF	2276.01973810304	2.30770773867185	0.356892881305363	6.46610750607083	1.00559549082341e-10	3.67205533946215e-09	Up
MXD1	7649.95905118262	-1.91783	0.296670555252066	-6.4645	1.01633440939402e-10	3.70750966669013e-09	Down
NCBP2	5631.3224544466	0.895359966460493	0.13854929000718	6.46239303293504	1.03059994806902e-10	3.75574404152077e-09	None
TROAP	1166.99340710327	1.31120344101861	0.202976389133558	6.45988159812932	1.04784933850931e-10	3.81474372426972e-09	Up
RAD51AP1	752.822913256647	1.3978510849603	0.216402724320938	6.45948931256154	1.05056905197771e-10	3.82078168853106e-09	Up
CRBN	734.818801056086	-0.762405	0.118039421875004	-6.4589	1.05466197150019e-10	3.83179659776634e-09	None
ECRG4	55.641578191969	-3.67296	0.568723220055521	-6.45826	1.05913150068594e-10	3.84415621796344e-09	Down
CIP2A	979.976855059002	1.32508542909641	0.205259549094358	6.45565789724727	1.07749768941315e-10	3.90687858079762e-09	Up
ALPK3	1013.16989109402	-2.79434	0.432906807943217	-6.45484	1.08336773604668e-10	3.92421079842662e-09	Down
CDCA3	1117.98276158023	1.35894204451058	0.210569242495549	6.4536587984321	1.09181480393289e-10	3.9508333684024e-09	Up
CERT1	2355.04481194507	-0.99344	0.153998218500521	-6.45098	1.11125997831799e-10	4.01716019270474e-09	None
RAD54L	443.011793486961	1.28937509410451	0.200027005596393	6.44600507946495	1.14836814721092e-10	4.14714093684345e-09	Up
RAB34	4176.55803830349	1.12370368020515	0.174489324631094	6.43995661385526	1.19507658628323e-10	4.31149624139558e-09	Up
NEK10	45.8320964259843	-3.13825	0.487333703627694	-6.43963	1.19767090302634e-10	4.31653061696331e-09	Down
POGLUT2	393.252068485204	1.45754205931543	0.226411085705732	6.43759140490941	1.21384227253894e-10	4.37043910227644e-09	Up
MPP3	366.475462364696	1.59223582047222	0.247347337720526	6.43724664734925	1.21660153683675e-10	4.37599783554517e-09	Up
AQP7	35.6959128418242	-3.51545	0.54636303094711	-6.43428	1.24058002633646e-10	4.45779279922596e-09	Down
LIMK1	4575.66398041508	1.05667473199738	0.164323795591863	6.43044257949034	1.27232937940153e-10	4.56731997062334e-09	Up
CGNL1	678.613	-2.53438	0.394280310338461	-6.42786	1.2941294248587e-10	4.64094919741411e-09	Down
KRT17P1	88.9601571829272	2.88151215236351	0.448357802253646	6.42681389256471	1.30306192032562e-10	4.66833278023125e-09	Up
PTK6	3554.15935456745	-2.19223	0.341127600849934	-6.42641	1.30651636247448e-10	4.67605582812063e-09	Down
RSRC1	1733.51722073754	1.10770420822224	0.172447027372614	6.42344623215089	1.33223215174863e-10	4.7633583538937e-09	Up
RXFP1	21.865833162796	4.08239725333854	0.635618211106488	6.42271914492802	1.33861335080718e-10	4.78142596188615e-09	Up
PDSS2	901.327728975352	-0.757166	0.117892549075672	-6.42251	1.34048857901038e-10	4.78337872024467e-09	None
LMO7DN	2.4096727119623	-2.76984	0.431424200563318	-6.42024	1.36064089378344e-10	4.84593501426767e-09	Down
ITGA2B	61.7125473306299	2.03378282183759	0.316777391079888	6.42022719773172	1.36071109552135e-10	4.84593501426767e-09	Up
LINC02450	15.446676100301	5.04023590692596	0.785083648107009	6.4199985811435	1.36275615309502e-10	4.84842245970218e-09	Up
AL139275.1	0.688265289109891	-3.45396	0.538210618365061	-6.41748	1.38545460338027e-10	4.92431322751299e-09	Down
LSMEM2	2.73893504694837	-3.07104	0.47863881115802	-6.4162	1.39720086663048e-10	4.96116540463813e-09	Down
AL356234.2	55.0060627583402	3.70829489692715	0.577978048521109	6.41597878399653	1.39920933363748e-10	4.96340217316428e-09	Up
APMAP	6823.00816663855	1.13421036495452	0.176867970349995	6.41275162885674	1.4291625731894e-10	5.06466520154375e-09	Up
SYTL4	238.74402343965	-2.16052	0.336929948197667	-6.41238	1.43261151095447e-10	5.07189552132896e-09	Down
PKMYT1	1646.13021847286	1.51148699614274	0.235724065990494	6.41210302304771	1.43525787357908e-10	5.07627305876374e-09	Up
LNCAROD	127.310261464416	3.98151322108349	0.621038464427305	6.41105736462729	1.44513802529956e-10	5.10620162913746e-09	Up
AL356123.2	13.4504436213298	-4.84333	0.755773954079568	-6.40843	1.47023846183743e-10	5.18523742281282e-09	Down
SLMAP	3427.58970893848	-0.944727	0.147419680198018	-6.40842	1.47038672648018e-10	5.18523742281282e-09	None
CMSS1	1754.24162467967	1.08222509482271	0.168903144342548	6.40737091683668	1.48050337986546e-10	5.21580471546536e-09	Up
ZBTB7A	5003.65678621689	-0.823475	0.1285988439877	-6.40344	1.51917602981933e-10	5.34681651550782e-09	None
RREB1	5160.06804624107	-1.15561	0.18056696544695	-6.39989	1.55487121824923e-10	5.46710334111947e-09	Down
AC068473.3	114.029291436579	4.12050103384241	0.643974719434477	6.39854470911674	1.56864814059816e-10	5.51016354168163e-09	Up
MIR133A1HG	59.9939515569758	-5.68491	0.888589464702368	-6.39768	1.57751916269385e-10	5.53592372834232e-09	Down
NGF-AS1	2.26526679481239	-4.13874	0.646941639533289	-6.39739	1.5805545298307e-10	5.5411748633451e-09	Down
LPCAT1	4349.30508941496	1.55749277825295	0.243470778090916	6.3970419385252	1.58415828198485e-10	5.54309878987337e-09	Up
FOXM1	4090.93221156663	1.56445419736369	0.244560325698512	6.39700733508308	1.58451718443954e-10	5.54309878987337e-09	Up
CENPA	652.262181598967	1.31829384796182	0.206083517606367	6.39689123746348	1.58572191461452e-10	5.54309878987337e-09	Up
LINC01633	10.2285087154116	4.26851290594325	0.667347005534629	6.39624194091294	1.59247610075379e-10	5.56130960306888e-09	Up
ZDHHC21	1252.65364814235	-1.57934	0.247087781246881	-6.3918	1.63940409740763e-10	5.71964578751566e-09	Down
INPP5A	1383.37715383685	-1.07217	0.167753653106623	-6.39136	1.64421131467991e-10	5.73086431607455e-09	Down
CYP2J2	305.989504675511	-2.13143	0.333538599867728	-6.39035	1.65511725729204e-10	5.76329756758219e-09	Down
ESPL1	2030.75625569245	-1.54254	0.241657367499094	-6.38317	1.73457372074137e-10	6.03413785655007e-09	Down
KIF14	1086.52664873809	1.41448496352163	0.221609073790072	6.38279353516705	1.73886280541938e-10	6.04321962443291e-09	Up
IFI6	15149.6473262486	3.10269359248505	0.486263480847037	6.38068395981614	1.76298805264551e-10	6.12115572184202e-09	Up
TEX15	99.1574	6.35875568032106	0.996619076665206	6.38032707701937	1.76710160346256e-10	6.12952728638434e-09	Up
UCHL1	3696.96246317574	3.87909766925494	0.608270028549624	6.37726254325627	1.8028126095231e-10	6.24737901885267e-09	Up
KRT17P2	55.5513741177381	3.11521312527972	0.4885512182527	6.3764309838818	1.81262377253871e-10	6.27533835867848e-09	Up
AL365181.2	134.473161954795	4.09774769241527	0.642800423573559	6.37483664001716	1.83158076400079e-10	6.33487660017757e-09	Up
YEATS2	4562.78635093231	1.21899605816988	0.191237907909994	6.37423861980126	1.83874115401375e-10	6.35353889158013e-09	Up
HES7	19.1724328519161	4.10969209431671	0.64480137757486	6.37357834093582	1.84667876724347e-10	6.37484841942485e-09	Up
TRIP13	1763.64424303027	1.42837970014784	0.224287871440361	6.36851065987154	1.9087250905912e-10	6.58272479758008e-09	Up
STRADB	423.438381865023	-1.19283	0.187369081799489	-6.36619	1.93783198334662e-10	6.6767120153488e-09	Down
AL359091.4	23.4107643310249	2.68723289728077	0.422319065091946	6.36303951064987	1.97799782200853e-10	6.80751828078028e-09	Up
LINC01518	86.6590003335111	4.97858121841041	0.782436940639302	6.36291688163724	1.9795782918975e-10	6.80751828078028e-09	Up
ASPRV1	2146.87350559868	4.43283157743185	0.696824265183256	6.36147705945066	1.99822757052274e-10	6.86509386227778e-09	Up
STRA8	39.7832913797397	6.66904822475911	1.04859153766375	6.36000576508341	2.01746177187467e-10	6.92456731137725e-09	Up
PMM1	1258.50167156724	-1.21505	0.191077924163261	-6.35891	2.03191399260827e-10	6.96752983846292e-09	Down
ELFN1-AS1	55.4767530787443	5.53886691602158	0.871129521435572	6.35825876603728	2.0405352192537e-10	6.99043487813793e-09	Up
DUSP14	3190.18843364345	1.26375338999594	0.198850221744934	6.35530289534682	2.08016321835989e-10	7.11941793508058e-09	Up
NLRP10	91.3176021782464	4.4096390355134	0.694177171698464	6.35232504797616	2.12084575037602e-10	7.25176175140443e-09	Up
TCHH	1405.06515142534	4.52817072443652	0.713375479978982	6.34752784686394	2.18802382904721e-10	7.46651364731085e-09	Up
KHDC1	113.992569110099	1.62719026864035	0.256350674607185	6.34751701408138	2.18817785421777e-10	7.46651364731085e-09	Up
AIM2	846.493376294804	2.91823557156375	0.459753059516871	6.34739782836978	2.1898731874907e-10	7.46651364731085e-09	Up
ASB15	40.0316450656268	-6.11541	0.96358803190673	-6.3465	2.20263686346964e-10	7.50292717778851e-09	Down
AC105460.2	13.6083967049231	6.32954329628554	0.997624142070835	6.34461720538046	2.22979175339127e-10	7.58824688854941e-09	Up
VPS37B	3001.4401251394	-1.20365	0.189723417036431	-6.34423	2.23546629823851e-10	7.60037432182034e-09	Down
SCNN1B	1580.6180835172	-2.92405	0.461005163997788	-6.34277	2.25663638200759e-10	7.66511254096069e-09	Down
TOM1	4769.88470859549	-1.21632	0.191781621209608	-6.34222	2.26471518078035e-10	7.68530349519287e-09	Down
PRB3	3776.49990239718	-6.04413	0.953220411839236	-6.34074	2.28658664010417e-10	7.75221770027785e-09	Down
AC112721.2	8.32133605436487	5.14459265267165	0.811549007314093	6.3392261050238	2.30922138110215e-10	7.82159132893536e-09	Up
PATJ	3410.5566186582	-0.869365	0.137143931015294	-6.33907	2.31159346729587e-10	7.82226717951014e-09	None
TNFRSF9	262.910099794721	2.39634086926092	0.378069106022508	6.33836732779287	2.32212674652726e-10	7.84573837212653e-09	Up
EEF1AKMT4	560.500622523011	1.47382860771313	0.232526812007062	6.33831683749385	2.32288768356808e-10	7.84573837212653e-09	Up
ABRA	35.8633661979167	-5.49689	0.867580676298724	-6.33589	2.35981439983858e-10	7.96299132766523e-09	Down
NKX2-5	112.416968698212	4.99325779698422	0.788450382208563	6.33300193602213	2.40436545068315e-10	8.09841081972453e-09	Up
IL17D	55.9386969333243	-2.35606	0.372028711418927	-6.333	2.40444415116943e-10	8.09841081972453e-09	Down
MOB4	1203.7220997007	-0.922435	0.145662415137738	-6.33269	2.40922813354873e-10	8.10694008863758e-09	None
AC108676.1	137.260795387787	4.02156762125524	0.635333441853045	6.32985351680172	2.45394050081993e-10	8.24968512904031e-09	Up
FTCD	51.3113604292129	5.18334401269257	0.81904951930565	6.3284867282344	2.47577146362571e-10	8.3153126443884e-09	Up
TXLNB	334.686052051717	-3.50991	0.554637432684116	-6.3283	2.47882913894282e-10	8.31782321972377e-09	Down
FKBP9P1	211.037035611068	2.45214766783083	0.387699894087123	6.32486029846526	2.53461786717e-10	8.4971058014391e-09	Up
SIAE	1138.05066411416	-1.33066	0.210406401867986	-6.32425	2.54464516638568e-10	8.52278597355502e-09	Down
KLF2P1	21.0161145761513	6.71779849775792	1.0626784837597	6.32157195277986	2.58915766456069e-10	8.66381242681297e-09	Up
MED30	762.43666169357	1.02529151294939	0.162226250108666	6.32013322296858	2.61337902403842e-10	8.73674203904393e-09	Up
SRPX2	1504.60835075199	-1.53861	0.243561189168955	-6.31713	2.66466753937511e-10	8.89994014426722e-09	Down
RBM12B-AS1	16.3649542747994	1.89979252919257	0.300784951821964	6.31611560912483	2.68219430579365e-10	8.95017664319743e-09	Up
AC128709.2	46.6682135321412	4.08963748030046	0.647661823152917	6.31446433015224	2.71098840326291e-10	9.03788309810011e-09	Up
KNSTRN	1344.84086592965	1.0230641217888	0.162046449671755	6.31340040995126	2.72970013724187e-10	9.09184583176628e-09	Up
FAP	923.554274716986	2.63972656290606	0.418223134329882	6.31176600772143	2.75869120127916e-10	9.17991466747284e-09	Up
FAR2P4	23.1437108501912	7.09798548414671	1.12459840581247	6.31157348922147	2.76212583093221e-10	9.18285692915182e-09	Up
NEMP1	1918.37872202734	1.36496007670445	0.21628870928776	6.31082445865652	2.7755286994443e-10	9.21890321249926e-09	Up
CLCN3	4946.41292553493	-1.11679	0.177042624672528	-6.30801	2.82640232911383e-10	9.37922726817912e-09	Down
CYP4F35P	5.59514884830489	-4.20604	0.666819071486449	-6.30761	2.83375299334537e-10	9.39496100602211e-09	Down
PHACTR2	1838.07634126983	-1.44113	0.228593997565273	-6.30434	2.89419660181861e-10	9.58652701457949e-09	Down
AC122685.1	107.398497901598	4.54296657141079	0.720670536172914	6.30380505846125	2.90425741837757e-10	9.60251782370242e-09	Up
AC009262.1	38.8153340357437	3.39929243928023	0.539244996977532	6.3037996797991	2.90435825857851e-10	9.60251782370242e-09	Up
TCF3	6076.4606228533	0.905619375380267	0.143712370455288	6.30161044947779	2.94568756203052e-10	9.73022758448704e-09	None
RNF225	74.2274246911595	-2.67331	0.424343263975262	-6.29988	2.97878734795768e-10	9.83054431376869e-09	Down
ADPGK	2738.58506834685	0.759401536703743	0.120593910717294	6.29717978450833	3.03109656155334e-10	9.9940138918249e-09	None
SLC38A3	45.2838051459056	-3.20435	0.509038486413132	-6.29491	3.07575847663577e-10	1.01319930422023e-08	Down
AC023908.3	12.7878587268317	3.00547868237301	0.477629681947379	6.2924872468544	3.12419003078026e-10	1.02821263307352e-08	Up
CHST11	2369.5841724973	2.12136930113191	0.337191765711103	6.29128441691974	3.14849851178629e-10	1.0345264937671e-08	Up
THSD4	3164.14758324835	-1.96291	0.312006807169071	-6.29125	3.14912105865502e-10	1.0345264937671e-08	Down
AC108925.1	130.837087068125	2.34159922748628	0.372301456595549	6.28952475474756	3.18439327701969e-10	1.04516025468636e-08	Up
KNTC1	1726.26861532489	1.11691736280102	0.177632657107287	6.28779291482662	3.2201105284647e-10	1.05592057902888e-08	Up
WWC1	2071.09187590812	-1.25851	0.200208495851755	-6.286	3.25758407529555e-10	1.06723671183818e-08	Down
AC026471.6	17.7323149558378	2.19536274634941	0.349285671925712	6.28529287859346	3.27236179016458e-10	1.07110351140796e-08	Up
Z95331.1	32.7889678107611	1.90993	0.304230022537151	6.27791102961828	3.43152171066734e-10	1.1221792842196e-08	Up
EPO	48.2518703621696	3.72277922348442	0.593168462786779	6.27609095398353	3.47191130597544e-10	1.13435722841784e-08	Up
NEK2	1163.49128715282	1.14688980778817	0.1827638744526	6.27525440256312	3.49063069109955e-10	1.13943932940199e-08	Up
AL161668.4	3.75897722623145	-3.05385	0.486742608248994	-6.27405	3.51776938861672e-10	1.14725803294515e-08	Down
CRY2	1441.28623774972	-1.02061	0.162696744476113	-6.27307	3.54008809023291e-10	1.15349205148268e-08	Down
HS3ST1	1032.76069350215	-2.28792	0.364756193521105	-6.27247	3.55362191146946e-10	1.15685494504935e-08	Down
SALL4	119.307180709312	2.8370391649237	0.452458623344024	6.27027316654008	3.6041524506115e-10	1.17224488694008e-08	Up
LAIR2	27.2939704740227	2.84525792300757	0.453844569233211	6.26923426188563	3.62827923051699e-10	1.17902701890581e-08	Up
TPPP2	2.36002718053909	-3.00651	0.479643161157059	-6.26823	3.65172262275016e-10	1.18557504988386e-08	Down
TAF1A	352.745050333738	1.07295241975502	0.171190455016491	6.2675948822711	3.66667207605591e-10	1.18935610899453e-08	Up
AC104459.1	17.3189925140507	3.95103518951335	0.630421083592512	6.26729545115784	3.67372720151198e-10	1.19057198821277e-08	Up
PRR4	87.6886745679754	-4.43747	0.708236260492343	-6.26553	3.71566885541387e-10	1.20308144909331e-08	Down
SMTNL2	149.961777474128	-3.99349	0.637534023950147	-6.26396	3.75322315761806e-10	1.21414914456459e-08	Down
LMO2	588.733479308662	-1.64519	0.262675713344335	-6.26321	3.77126135892416e-10	1.21888927493774e-08	Down
PIPOX	192.499324522717	3.17679939535748	0.50730851536186	6.26206597989289	3.79910118018649e-10	1.22678599096515e-08	Up
CES2	5467.30221713108	-1.80231	0.287994297772283	-6.25815	3.89562158055057e-10	1.2568266577753e-08	Down
TMC8	1251.91642649321	2.00066494282199	0.319704572234251	6.25786	3.9030776956078e-10	1.25810485613571e-08	Up
VIP	5.64994370241971	-3.86502	0.617676365569393	-6.25736	3.9155056071216e-10	1.26098192651532e-08	Down
ACACB	550.315294298983	-1.68909	0.269962863710903	-6.25675	3.93087357841704e-10	1.26479984978468e-08	Down
EPHA2	11662.2291653421	-1.7394	0.278016158192855	-6.25647	3.93796625851001e-10	1.2659506708719e-08	Down
LINC02015	19.5544240296237	5.11927911035125	0.818367857776606	6.25547430987775	3.96309578891546e-10	1.27289263050759e-08	Up
SCARB1	2083.83673843788	1.57040145142949	0.25110009019725	6.2540855727924	3.99851737270509e-10	1.28312493764926e-08	Up
COL26A1	50.3813432048158	3.44396129842936	0.550779487164476	6.25288591657537	4.02936484812005e-10	1.29187249649655e-08	Up
SYNGR3	228.167800248215	2.91550191182777	0.466545794426619	6.24912269418461	4.127645800751e-10	1.32220540085445e-08	Up
TCHHL1	24.4348418291437	4.95144862142431	0.792372905265028	6.24888684169252	4.13388268455811e-10	1.32302618717791e-08	Up
SNX24	783.416500835045	-1.07848	0.172599765996209	-6.24847	4.14505659417882e-10	1.32542418004803e-08	Down
KLB	31.4547580859631	-2.23723	0.358114326352077	-6.24724	4.17772762950517e-10	1.33468574356995e-08	Down
FAR1	4496.09832780631	-1.01465	0.16242508502256	-6.24688	4.18723044777941e-10	1.33653574709484e-08	Down
RNF10	8988.38578838871	-0.596086	0.0954394598813395	-6.2457	4.21917603457176e-10	1.34553970881095e-08	None
PRR20G	26.8838925362027	5.89365388686424	0.943779337279842	6.24473714782834	4.24513395862066e-10	1.35261989539944e-08	Up
ST13P20	11.5603591106108	-2.96843	0.475389528771151	-6.2442	4.25976304896283e-10	1.35608106611766e-08	Down
AC091214.1	3.39031894812402	-2.02672	0.324659274843069	-6.2426	4.30361959896828e-10	1.36883236449517e-08	Down
CLPX	2927.48011263952	-0.808919	0.129593747508659	-6.24196	4.321275173584e-10	1.37323488636268e-08	None
EXT1	8143.30457073254	1.17429093758264	0.188155150312321	6.24107783195636	4.34565931625458e-10	1.37976599366619e-08	Up
CSMD2	153.101924335009	2.79091786545324	0.447268113402444	6.2399213845634	4.37790862874307e-10	1.38878061830744e-08	Up
ADH1B	117.716147664409	-4.52061	0.724497272357696	-6.23965	4.38539387617353e-10	1.38993051506715e-08	Down
FMNL2	2956.73742673678	1.21805307958138	0.195272426776067	6.23771	4.44018309948704e-10	1.40605798150423e-08	Up
CNPPD1	3293.7413915709	-1.05223	0.168697669831814	-6.23739	4.44918899250358e-10	1.40767178976355e-08	Down
AC002059.3	14.5247410784693	2.3452987668192	0.376022517470915	6.23712319834837	4.45690983998964e-10	1.4088765477509e-08	Up
TSPAN9	5630.90898395439	1.32835848777558	0.213047010455244	6.23504871031569	4.51637536590797e-10	1.42642188639927e-08	Up
CRYBG1	10421.0827718847	-1.63748	0.26264589062523	-6.23454	4.53118950827869e-10	1.42984643510582e-08	Down
ADCY10	45.1958718677442	3.73533177230119	0.599330452186483	6.23250789055339	4.5902641157719e-10	1.44721943509954e-08	Up
LINC01285	68.1659586804714	3.4826613076375	0.558833424821997	6.23202040705926	4.60457474973141e-10	1.45046118866211e-08	Up
CD24P4	7.5066279491166	-2.36542	0.379614362862553	-6.23112	4.63107650240767e-10	1.45753417368171e-08	Down
KSR1	1509.28382560137	-1.43117	0.229697531420942	-6.23069	4.64391480118742e-10	1.46029827438212e-08	Down
COQ10A	269.359474381675	-1.38125	0.221760793463189	-6.22856	4.70736061447179e-10	1.47895740771428e-08	Down
KCNE4	255.179788789202	2.01677733144633	0.323821621159743	6.22805025873008	4.72275579648272e-10	1.48250063166835e-08	Up
GOLGA6L7	69.2394418456082	7.02975656727953	1.12900801231802	6.22648952937577	4.77002086397273e-10	1.49603311156218e-08	Up
LAMC2	82078.6394953378	2.73636649890758	0.439630499583299	6.22424172458741	4.8389054901882e-10	1.51631672910554e-08	Up
AL137026.3	1.54470930062741	-3.27061	0.525490061309673	-6.22393	4.84861393495376e-10	1.51803778024356e-08	Down
KRTAP4-1	26.2307100182904	3.84731857259772	0.618306953344486	6.22234401826985	4.89781627116536e-10	1.53211012027201e-08	Up
CFAP251	2970.84423626843	1.70770487445677	0.274495026123125	6.22125981142834	4.931787045907e-10	1.54139750510314e-08	Up
C17orf67	83.7730815454842	1.11509072491269	0.179277201596569	6.2199248704361	4.97392989138875e-10	1.55322069158241e-08	Up
AL365256.1	5.37952148853861	4.76194035992116	0.765644267605201	6.21952068525983	4.98675881101501e-10	1.55587739159962e-08	Up
AGBL1	114.368793106628	-4.70909	0.757358996804502	-6.21777	5.04260742378737e-10	1.5719400891209e-08	Down
AC005392.2	171.072577282018	-3.61068	0.580836650865417	-6.21635	5.08853671976079e-10	1.58488550687705e-08	Down
ELOBP2	21.7499347411182	4.82029084937605	0.775545235063383	6.21535744331161	5.12079456679464e-10	1.59355409142127e-08	Up
ACTN3	24.8021170960979	-3.7969	0.610982232559458	-6.21442	5.15157708792445e-10	1.6017489900753e-08	Down
ONECUT1	19.1401502458436	4.4970444375262	0.723704412406596	6.21392430449856	5.16774297091822e-10	1.6053890049e-08	Up
GREM1	3693.04556760346	2.67988393753589	0.431374969714907	6.2124233571248	5.21736302520874e-10	1.61940651485035e-08	Up
MNX1	26.2835384978581	3.49626965143968	0.562891599148724	6.21126635523994	5.25592958184186e-10	1.62997196032917e-08	Up
DLX2-DT	10.4761183469832	4.9830445582987	0.80242301392732	6.20999706116361	5.29855922638453e-10	1.6417781837003e-08	Up
SCAMP2	7588.86355505447	-0.872745	0.140551903833909	-6.20941	5.31825497914207e-10	1.64646406297515e-08	None
PIM1	6077.8732966796	-1.68778	0.271855528123494	-6.20839	5.35311102926616e-10	1.65583129388942e-08	Down
AC012531.1	9.52972248255192	5.10234984334872	0.822107384991573	6.20642745278468	5.42026247425594e-10	1.67516352262305e-08	Up
P2RY2	2114.93221902274	-1.96214	0.316171299200882	-6.20593	5.43735151234809e-10	1.67900378389445e-08	Down
TRPA1	67.5049115816029	3.01128679829347	0.485478524822743	6.20271885227661	5.54959303935509e-10	1.71219449341885e-08	Up
AC108477.2	28.8215324846774	3.53404376513247	0.56985400248479	6.20166525061267	5.58688145252468e-10	1.72222317378554e-08	Up
SYT14	151.94291706231	3.72980762441605	0.60150930221135	6.20074803615508	5.61954190716564e-10	1.73080929313515e-08	Up
EPS8L1	5514.74785975254	-2.60368	0.41996223629075	-6.19979	5.65374102943999e-10	1.73985423730758e-08	Down
TMEM26	62.1769007659574	2.26747897713447	0.365783997923197	6.19895618728124	5.68388499154312e-10	1.7476368840351e-08	Up
TPRG1	1409.85161457941	-2.19039	0.353411281750125	-6.19785	5.72407461935283e-10	1.7582092192629e-08	Down
MIAT	476.902014322737	2.73962109142158	0.442035636675242	6.19773806480301	5.72803614552252e-10	1.7582092192629e-08	Up
SH3GL1	8335.24523007813	-1.0516	0.169720704701254	-6.19608	5.78849621281267e-10	1.775253885369e-08	Down
DDX11-AS1	41.0872769942743	2.08318532899883	0.33624590535781	6.19542214731819	5.81290196036263e-10	1.78122157517325e-08	Up
PPP1R11P1	10.0003758493649	5.40792696261811	0.873058691322134	6.19423071595394	5.85703814415948e-10	1.7932198841876e-08	Up
SELENBP1	886.050197128041	-2.37453	0.383398674636056	-6.19336	5.88945919104546e-10	1.80161408813587e-08	Down
E2F7	987.25071241457	1.55452848693202	0.251012179934664	6.19304006417793	5.90147205696236e-10	1.80277593615235e-08	Up
NMRAL2P	1261.39191274313	3.70555351619008	0.598346242730365	6.19299203631822	5.90327129210839e-10	1.80277593615235e-08	Up
GPR19	72.8004949940196	2.36729881802644	0.382276401722756	6.19263655134881	5.91660523690618e-10	1.80531670809159e-08	Up
ZNF697	488.67230266529	1.4434341558099	0.233268257652015	6.18787215345511	6.09817529408862e-10	1.85914311146199e-08	Up
COL24A1	117.470400197476	2.48037783930659	0.400900473422941	6.18701648847856	6.13135540874037e-10	1.86767725458289e-08	Up
ENDOU	632.567566824433	-3.97987	0.643358882369039	-6.18608	6.16798511058709e-10	1.87724686311655e-08	Down
KIF18B	1389.18129532687	1.25870729679386	0.203525023684505	6.18453335126522	6.22864443860716e-10	1.89410762679097e-08	Up
CDK4	3860.96305420296	0.923747057010736	0.14936993506635	6.18429041025162	6.23824333282274e-10	1.89542574850872e-08	None
TMCO4	1096.57586011311	-1.09949	0.177882769039748	-6.18096	6.37116375774711e-10	1.9338569423036e-08	Down
CBX8	557.328933185813	1.19094038047288	0.192683908437555	6.18079833510767	6.37782462728132e-10	1.9338569423036e-08	Up
PPT1	8796.33963458063	1.23345102306639	0.199564175158481	6.18072367992334	6.38084168159055e-10	1.9338569423036e-08	Up
KIF4A	1755.77550255843	1.06150407699665	0.171751936113126	6.18044897204238	6.39195549772193e-10	1.93477723296277e-08	Up
STRN	3685.25459534468	-1.00446	0.162523927682794	-6.18038	6.39462548875349e-10	1.93477723296277e-08	Down
AP000769.1	305.544530468154	2.07819048427631	0.336292330987617	6.17971417359746	6.42177603267873e-10	1.94136058821661e-08	Up
PTX4	76.8936896075226	5.89505369883674	0.954408429156322	6.17665720329802	6.54730156431464e-10	1.97764759079823e-08	Up
BTD	722.839983992678	-0.867108	0.140419239178247	-6.17514	6.61067012907938e-10	1.99511465211654e-08	None
LYZ	28652.9045520356	-3.88027	0.628699351435397	-6.1719	6.74755096090165e-10	2.03472003640925e-08	Down
FOXL1	185.879148096286	2.86881026722435	0.464919053714801	6.17055860434618	6.80491467310317e-10	2.05030086029355e-08	Up
LHX9	94.1875674935494	4.98642089552007	0.808138886304973	6.17025239104545	6.81810698674995e-10	2.05255804396264e-08	Up
SUN3	34.7995679522817	4.20676900700257	0.681804885680427	6.17004819905962	6.82691786999027e-10	2.05349354978279e-08	Up
RAB32	1368.45669580255	1.71359754067135	0.277905655503821	6.16611251600739	6.9989291899299e-10	2.10347617264963e-08	Up
AC015802.6	66.0815936824781	1.90139513459397	0.308529601244289	6.16276404897849	7.14859873505483e-10	2.14666636743661e-08	Up
AL161908.1	6.54458554301657	5.26318449777966	0.854288781495482	6.16089618848343	7.23344011551549e-10	2.17033342799279e-08	Up
AC093520.1	7.29747015741691	4.46721966837584	0.725289199842293	6.15923	7.31016144537539e-10	2.18971711270396e-08	Up
KIF1B	4657.7424809838	-1.05305	0.170971625268897	-6.15922	7.3102068309128e-10	2.18971711270396e-08	Down
RASSF5	3111.59068700175	-1.34477	0.218341223597301	-6.15902	7.31973313046785e-10	2.1907480578761e-08	Down
RAD51	900.730992670354	1.22281273380139	0.198617139654556	6.15663248362231	7.43080159037319e-10	2.22214295067597e-08	Up
AC009303.4	44.517184719183	1.52154807884617	0.247153214088943	6.15629493006959	7.446648998457e-10	2.22503400157215e-08	Up
POU6F2-AS2	71.4602209684744	3.21955347186727	0.523067857537421	6.15513537196641	7.50133928522939e-10	2.23901996909233e-08	Up
IRS3P	3.03985749367174	-2.75237	0.447173954188284	-6.15504	7.50589391110802e-10	2.23901996909233e-08	Down
AC106865.1	97.9255491676289	4.05769	0.659496827421987	6.15271300935711	7.61685660442661e-10	2.27023942088063e-08	Up
HINT3	1579.48274877171	-0.898251	0.14603948684055	-6.15074	7.71206295285647e-10	2.29671486036061e-08	None
Z97653.1	6.20613279363109	-2.56147	0.416476678334016	-6.15033	7.73225587372415e-10	2.30082539449122e-08	Down
CCL23	15.014664138981	-2.5709	0.418076343719965	-6.14935	7.77998787975362e-10	2.31311695797299e-08	Down
MLIP	218.624448654114	-3.43875	0.559277743286034	-6.14856	7.8191258698833e-10	2.32153691449288e-08	Down
ZSWIM8	2486.56674407198	-0.977646	0.159005274419553	-6.14851	7.82120338086339e-10	2.32153691449288e-08	None
NUDT11	453.363521797139	2.48966908143775	0.405028135403104	6.14690403904881	7.90098954563842e-10	2.34328771491525e-08	Up
AC011029.1	18.9056088799025	4.29003365819034	0.697992084909764	6.14624972250932	7.93363457220625e-10	2.35103302693239e-08	Up
PAX9	2920.0932463542	-2.4915	0.405579313706896	-6.14306	8.09462397096989e-10	2.39676756640437e-08	Down
YTHDC2	1689.89557424502	-0.921444	0.150018228255745	-6.14222	8.13785816286417e-10	2.40758901523356e-08	None
CCDC71	919.60952719088	-0.743425	0.121039560878807	-6.142	8.14884256291689e-10	2.4079082235043e-08	None
SH2D4A	1519.68369733736	-1.68308	0.274031650709559	-6.14193	8.15231252451532e-10	2.4079082235043e-08	Down
PTPRN	72.7687750279119	3.44563760681428	0.561085234176723	6.14102349684899	8.1991453262278e-10	2.41975596287567e-08	Up
CST1	1080.15540242525	4.5974541800393	0.749043059741011	6.13777021260822	8.36877945092598e-10	2.46613507262598e-08	Up
MNX1-AS1	24.9282859729177	4.29685788665356	0.700070857681146	6.1377471144651	8.36999599708083e-10	2.46613507262598e-08	Up
AC254633.1	21.4500788108517	-2.30465	0.37551476508465	-6.13731	8.39281807662432e-10	2.47083740677726e-08	Down
NFIA	2023.87190401776	-1.20656	0.196607059148895	-6.13691	8.41426063843966e-10	2.47512626051487e-08	Down
OR7E14P	116.681867689796	-2.58097	0.42068057060488	-6.13522	8.50411774322252e-10	2.4995164028141e-08	Down
RBP1	6736.74868183589	2.53868104653006	0.413835169433283	6.13452223020726	8.54155001009136e-10	2.50775813208825e-08	Up
GBE1	1756.28678098126	-1.0405	0.169616952658443	-6.13444	8.54608867677345e-10	2.50775813208825e-08	Down
GCOM1	417.885594847664	-3.2079	0.523061124000057	-6.13293	8.62735977923087e-10	2.5295446974854e-08	Down
FUT3	2462.50316771418	-2.6821	0.437420755086774	-6.13163	8.69825519035289e-10	2.5482561279793e-08	Down
KCNMB2-AS1	277.452439864371	2.11878116986842	0.345610554877669	6.13054532034874	8.75783643041927e-10	2.5636252087581e-08	Up
TBX2	751.660381001651	2.28498385199448	0.372737568113242	6.13027515192746	8.77272189380355e-10	2.56589644018194e-08	Up
SNCB	46.2447939767789	3.48844405643047	0.56918849100486	6.12880286857502	8.85427489561646e-10	2.58764746442103e-08	Up
RHOA	22273.4439525851	-0.646128	0.10543376803798	-6.12829	8.88310577624707e-10	2.59396774917904e-08	None
AL133215.2	25.0509443886356	1.73373869024063	0.282955218491499	6.12725469239831	8.94082923680005e-10	2.60870791467574e-08	Up
ABLIM1	18916.2291331763	-1.66287	0.271400278859808	-6.12702	8.95420555564932e-10	2.61049531199315e-08	Down
PGM2	4715.44750396894	-1.19543	0.195117217050195	-6.12675	8.96938759394489e-10	2.61137304432028e-08	Down
CEP131	1009.36816529262	1.01606683932392	0.165842280591333	6.12670566095084	8.97172186036437e-10	2.61137304432028e-08	Up
NDE1	3234.36632000306	1.05354939776433	0.172017735106654	6.12465567641096	9.08799201433849e-10	2.64307877606024e-08	Up
DELE1	1817.45831430416	-0.738843	0.120664355438381	-6.12312	9.17591055596473e-10	2.6664944275021e-08	None
AL451042.1	12.3326606144949	-2.10623	0.344176428646529	-6.11964	9.3789147034775e-10	2.72328890240893e-08	Down
PLAC8	1870.91256704437	-3.21127	0.524840924033076	-6.11856	9.44251167058979e-10	2.739545791294e-08	Down
ODC1-DT	207.708159766832	3.41530429531309	0.558201979636805	6.1184023344655	9.45181824074974e-10	2.74003796906759e-08	Up
CHMP2B	2209.74600156725	-0.962361	0.157296707860759	-6.11812	9.46843617154688e-10	2.74264717905507e-08	None
GJB7	117.393258598133	2.61003438448063	0.426760621781914	6.11592131809769	9.60006865254299e-10	2.77840893981535e-08	Up
PIMREG	671.080513491166	1.49387794184728	0.244265305604254	6.11580076078255	9.6073298988199e-10	2.77840893981535e-08	Up
LINC01497	2.75012027216255	-4.3977	0.719345231621038	-6.11348	9.74807576247404e-10	2.81684966153995e-08	Down
TREML3P	21.3824955114938	4.56351939147915	0.746504221300193	6.11318631732695	9.76612355000621e-10	2.8198017515475e-08	Up
MIXL1	39.9029580169484	3.3480114039701	0.547732745538213	6.11249086574197	9.80879237694042e-10	2.82985231996586e-08	Up
MOGS	4841.63630867744	0.747023509398282	0.12221890326119	6.11217650842309	9.82813910270505e-10	2.83316371811766e-08	None
ZNF750	5677.99184909528	-1.86945	0.305891926854215	-6.11146	9.87220261992216e-10	2.84358924264238e-08	Down
ECEL1	70.8095716353163	3.51977653374623	0.575997041025478	6.11075454047436	9.91611817778915e-10	2.85395551551797e-08	Up
ITGAX	1017.02676900073	1.99263085134076	0.326139605557354	6.10974814891148	9.9788486033742e-10	2.86971600610613e-08	Up
SLC30A9	2762.89157200188	-0.709514	0.1161339007304	-6.10944	9.99786380719921e-10	2.87288975561219e-08	None
SLC20A1	3497.47066900661	1.21679818915354	0.19918297605641	6.10894672448781	1.00290796298588e-09	2.87956149978523e-08	Up
CCSAP	846.12021600892	1.14286326492272	0.187098335335403	6.10835613728985	1.00662536809584e-09	2.88793198233392e-08	Up
ZNF823	302.234854555077	-1.17496	0.192369542675492	-6.10785	1.00980831415847e-09	2.89475703433723e-08	Down
DPY19L2P1	34.0007059235479	4.34731180272218	0.711837466587399	6.10716913168889	1.01413756722904e-09	2.90485466253633e-08	Up
EPHX2	963.414540190516	-1.8609	0.304825445269885	-6.10481	1.029245884058e-09	2.94578680886393e-08	Down
WDR53	862.913297323163	1.15368317483127	0.18899357604135	6.10435126418716	1.03219058903847e-09	2.95051710075841e-08	Up
DNAJB11	3140.44464723489	0.909971699223183	0.14907066504988	6.10429757537272	1.0325375772686e-09	2.95051710075841e-08	None
AC108463.1	13.6699429017684	2.3255847911144	0.381089444010708	6.10246446776168	1.04445334196058e-09	2.9822000457804e-08	Up
HECW2	599.227040785496	-1.51048	0.247530821741499	-6.10221	1.04614191695145e-09	2.98465449444032e-08	Down
SLC27A6	58.1766196422507	-3.22116	0.527993577362753	-6.10075	1.05571511945998e-09	3.00958217546766e-08	Down
NT5DC4	10.7925010802513	3.90241112675066	0.639697382394428	6.10040189963525	1.0580210061426e-09	3.01376948782946e-08	Up
AC107959.3	44.9906827196904	2.82996503324897	0.464046788562841	6.09844761993378	1.07103481133226e-09	3.04842754008048e-08	Up
CLCN2	442.192149102586	1.43697419893838	0.235707413952961	6.09643190614761	1.08462119576003e-09	3.0846592538183e-08	Up
PADI2	1134.26841095184	-3.20188	0.525336639946667	-6.09492	1.0949435858302e-09	3.11155831158772e-08	Down
LEPR	809.847750324229	-2.09319	0.34344691061239	-6.09465	1.09678096466164e-09	3.11432165872573e-08	Down
CYSRT1	2498.32804428639	-3.31982	0.544999685125199	-6.09141	1.11918501938219e-09	3.17357422690172e-08	Down
CDH26	806.824723025029	-2.93786	0.482297921953515	-6.09138	1.11941098963066e-09	3.17357422690172e-08	Down
TUBG2	686.630468205605	1.00505119836626	0.165021929705622	6.09040992405766	1.12621937124414e-09	3.19036415905942e-08	Up
LINC01414	10.941252253231	6.01822142196697	0.98835816969184	6.08910980504506	1.13540229118358e-09	3.213849016829e-08	Up
SAMD14	64.5843107544724	1.56269295262277	0.256660955140934	6.08854958778084	1.13938165046352e-09	3.22257944422146e-08	Up
PRIM2	850.863770792951	0.977637643750567	0.16059174665679	6.08772034742192	1.14529691724106e-09	3.23676730810551e-08	None
MCM2	3650.02216523563	1.44090889835147	0.236737659069867	6.08652169668631	1.15390027024335e-09	3.25852386118524e-08	Up
DSC1	743.897216032138	4.21907569322041	0.693382716436336	6.0847719350498	1.16657246328257e-09	3.29172739345524e-08	Up
ALAS1	3032.24558832849	-0.738776	0.121417192421748	-6.08461	1.1677696401025e-09	3.29252512857405e-08	None
AL161785.1	24.2433033228678	-2.1705	0.356824609486209	-6.08283	1.18083103146759e-09	3.32674657965496e-08	Down
LINC01561	19.4262732031684	4.64253528199394	0.763292942713153	6.08224578297799	1.18510710052167e-09	3.33562289731968e-08	Up
ARL1	3667.7307901623	-0.597466	0.098232730348819	-6.08215	1.18583455313684e-09	3.33562289731968e-08	None
TEC	173.711885217515	-1.8322	0.301262370450242	-6.08175	1.18880561900561e-09	3.34136973554232e-08	Down
TLE5	8123.24820958693	-0.850184	0.139817048122653	-6.08069	1.19668303077312e-09	3.36088709227661e-08	None
AC026369.2	13.3314582726149	2.85468666776851	0.46949540881081	6.08032925177943	1.19936010808193e-09	3.36578025654637e-08	Up
DGLUCY	1798.83485934018	-0.947524	0.155885371370382	-6.07834	1.21436057567792e-09	3.40522215944576e-08	None
C1orf216	858.012572698392	0.889771839101694	0.146396706931603	6.07781320871787	1.21832553926688e-09	3.41368179309758e-08	None
AC048341.2	24.3606062413095	2.51871385927186	0.414475182196724	6.07687496733252	1.22547239282165e-09	3.4310368198712e-08	Up
MYD88	4065.33956896543	-0.971179	0.159823528357071	-6.07657	1.22781820308984e-09	3.43493351998833e-08	None
COL12A1	17902.6468941041	2.2172761435297	0.364931935975235	6.07586216756915	1.23323305043538e-09	3.44740341466816e-08	Up
AKAP5	100.708423336957	1.75946370896937	0.289596053334762	6.07557903054535	1.23541116557916e-09	3.45006673476973e-08	Up
ODC1	31259.028531975	2.71996157598732	0.44769424189909	6.07548929923561	1.23610223242687e-09	3.45006673476973e-08	Up
SHANK1	55.1454510646276	2.68322610227345	0.441783861638039	6.07362	1.25060574696346e-09	3.48784352590389e-08	Up
UPK3A	9.12316208345103	-2.70242	0.444960687784009	-6.07338	1.25245327896886e-09	3.49029259359705e-08	Down
SDAD1P2	24.0383692517872	5.47902812100664	0.902179837803851	6.07309972072095	1.25464487576114e-09	3.4936959591477e-08	Up
VSIG2	476.54254539484	-3.45735	0.569382638623108	-6.07211	1.26241266500132e-09	3.51260958294997e-08	Down
SPATA18	384.618216534642	-2.12758	0.350432795480027	-6.07128	1.26892706472029e-09	3.52726889825651e-08	Down
CBS	41.4418121215733	3.49650252147588	0.575916945431823	6.07119229467054	1.26964046441895e-09	3.52726889825651e-08	Up
CTNNA3	57.4650845014379	-4.77698	0.786993206619317	-6.06992	1.27976875544199e-09	3.55266569311401e-08	Down
TREH	12.9795308713541	-3.23189	0.532527237384288	-6.06897	1.28734066722202e-09	3.57093225911624e-08	Down
ADGRE2	424.472818558426	1.72660524955623	0.284586052578888	6.06707614062572	1.30259813236719e-09	3.61047311438651e-08	Up
MIR9-1HG	25.3127070200953	3.35213365208225	0.55297313565931	6.06201899498336	1.34423334351244e-09	3.72300934870503e-08	Up
CSAG1	285.453453292621	6.67320428236689	1.10089074428232	6.06164082768925	1.34739838181067e-09	3.72890689754752e-08	Up
ARHGAP27	3443.30096609346	-1.37729	0.227253440927186	-6.06057	1.35635906871661e-09	3.74899921815663e-08	Down
ZBTB16	333.860093666391	-3.3891	0.559209178090827	-6.06053	1.35674100298794e-09	3.74899921815663e-08	Down
AC100805.1	9.58394523314719	3.48641970425916	0.575348911312337	6.05966159961412	1.36408222299679e-09	3.76639420544475e-08	Up
LINC00355	37.1459779343085	6.81605609040597	1.12534963770155	6.0568341269717	1.38826609691212e-09	3.83023148040772e-08	Up
OLR1	398.922331370453	2.93121150127036	0.484018419620859	6.05599163677786	1.39555252743193e-09	3.84738658117815e-08	Up
CCN6	129.501154569916	4.06553196801897	0.671447887124334	6.05487342499619	1.4052811815176e-09	3.8712432242189e-08	Up
GPSM1	839.041236073915	1.71534400189951	0.283325635177184	6.05431979646594	1.41012228913055e-09	3.88160955811511e-08	Up
ECM1	19857.0516819748	-2.79341	0.461443029795628	-6.05364	1.4161306971951e-09	3.89517079851103e-08	Down
RFX8	36.5433160954938	2.70742834013039	0.447353619153482	6.05209888600791	1.42970657244522e-09	3.92951031609848e-08	Up
DLX5	886.318344055219	2.44481023901147	0.404019146064846	6.05122371754894	1.43749652273666e-09	3.94790711679125e-08	Up
MUCL3	40.9152161856262	-4.70461	0.777630459374682	-6.04993	1.44911336979888e-09	3.97677796338482e-08	Down
FAR2P1	25.6839208172817	6.28444781911545	1.03891333217705	6.04905878524666	1.45694494498182e-09	3.99522488530619e-08	Up
RAB27A	1514.07159241553	-1.03309	0.17080715984319	-6.0483	1.4638672724987e-09	4.01115229424015e-08	Down
ACTL6A	4094.20405216936	1.10846080858192	0.183300909761521	6.04721935108807	1.47367061068719e-09	4.03494375192336e-08	Up
LINGO4	7.55156982425964	-3.51812	0.581871535510271	-6.04622	1.48280993252206e-09	4.05688234198e-08	Down
FBXW11	2825.50408642043	-0.765346	0.126598556719828	-6.04546	1.48987792804443e-09	4.07312488984356e-08	None
AC008764.8	23.5957048547985	1.83546287484056	0.303645418653439	6.04475734552557	1.49635035481637e-09	4.08771582133257e-08	Up
AC021028.1	15.5060254367599	2.81074979804154	0.46511869426667	6.04308068604534	1.51198991354605e-09	4.12730832731051e-08	Up
ANO5	116.588150978052	-3.75476	0.621389122005515	-6.04253	1.51716496780265e-09	4.13829732316169e-08	Down
LINC02544	13.972976650577	3.81819697659933	0.632061457713854	6.04086347933573	1.53291641980968e-09	4.17510891175354e-08	Up
NPW	133.679836640878	3.36872487258357	0.557656799780414	6.04085680280426	1.53297985872467e-09	4.17510891175354e-08	Up
LINC02878	32.0590296734522	2.06911667069168	0.342537329394618	6.04055819068983	1.53581982239969e-09	4.17968198832205e-08	Up
FAM135A	3019.90120933452	-1.57611	0.260931363330706	-6.04034	1.53789348316163e-09	4.18216426444368e-08	Down
SYT1	398.75187523659	2.84910328745809	0.47178325933856	6.03900886914159	1.55063722902422e-09	4.21363724007675e-08	Up
SNAP25-AS1	22.8681211009178	4.03416920801543	0.668092253185288	6.03834154457199	1.55706223316384e-09	4.22790540762173e-08	Up
PARN	3274.84360789207	0.594941802567452	0.0985465112352821	6.03716757812983	1.5684282120532e-09	4.25340145271299e-08	None
LINC02156	36.7618090060324	2.00802549733697	0.332612719235924	6.03712781023466	1.56881464496677e-09	4.25340145271299e-08	Up
CBX2	1699.61268729662	1.94096272821675	0.321647070439962	6.03444864447799	1.5950634582408e-09	4.3181175004975e-08	Up
RAB25	8457.72172187795	-1.54453	0.255952683615608	-6.03445	1.59508298171412e-09	4.3181175004975e-08	Down
CTR9	3354.2161687417	-0.882833	0.146328955305282	-6.03321	1.60733847197805e-09	4.34802567119232e-08	None
TBC1D31	575.55186620701	0.85695070436128	0.142053184796381	6.03260465852727	1.61337784804948e-09	4.36108629271934e-08	None
FNDC4	375.441666418679	-1.67372	0.277516266909019	-6.03109	1.62861228314789e-09	4.39896363501424e-08	Down
ERFL	13.0847949538569	2.58699126892517	0.428964807579205	6.03077740461845	1.63172813661261e-09	4.40407582899078e-08	Up
UNC13B	2673.65	-1.46841	0.243506434672507	-6.03026	1.63693148744284e-09	4.41481035246287e-08	Down
ACAA1	1607.21005619271	-1.07614	0.178500191679527	-6.02882	1.6516466704913e-09	4.45113212135029e-08	Down
MEIS1	909.943118433018	-1.42895	0.237028457505209	-6.02859	1.65392910288403e-09	4.45113212135029e-08	Down
HTR3B	49.3996626882374	-4.50358	0.747038580638613	-6.02858	1.65410770125446e-09	4.45113212135029e-08	Down
AC027128.1	12.5262311883321	-4.02059	0.667611703281106	-6.02234	1.71908181199739e-09	4.62251983875772e-08	Down
SMPD5	39.7733566441318	2.63404192119279	0.437452343058907	6.02132315208125	1.72996972794341e-09	4.64832537720915e-08	Up
TMEM59	11418.8737756636	-0.865567	0.143787298172563	-6.01977	1.74661655875393e-09	4.68955475003246e-08	None
AKTIP	981.086937811172	-1.05741	0.175662708203762	-6.01956	1.74889260873504e-09	4.69216679415089e-08	Down
CAPN7	1305.50739443658	-0.7548	0.125409879436559	-6.01867	1.75858088477556e-09	4.71338435790881e-08	None
NCCRP1	8558.60749170734	-3.21112	0.533534292627454	-6.01859	1.75941912985126e-09	4.71338435790881e-08	Down
SLC11A2	3354.81833503334	-1.18685	0.197202733222192	-6.01841	1.76136737295236e-09	4.71509533555017e-08	Down
PLEKHN1	911.990600649773	-1.80023	0.299171924005481	-6.01738	1.77262827507002e-09	4.74171478780802e-08	Down
HKDC1	256.583909741885	3.68268533783462	0.61203333652651	6.01713194045127	1.77534376215887e-09	4.74545301830216e-08	Up
CSTB	67273.4328693466	-2.18004	0.362566537363785	-6.0128	1.82340939709536e-09	4.87031567822095e-08	Down
ITPKA	210.047196489774	2.11261746851037	0.351418951247579	6.0116776884409	1.8361310652241e-09	4.90065967408404e-08	Up
PLAUR	3543.05916496393	1.78221144553266	0.296530405708379	6.01021484213448	1.85277630335625e-09	4.94142302239568e-08	Up
LINC02043	14.1593630916223	3.32234487785194	0.552889887132997	6.00905343933837	1.86609613181588e-09	4.97301797988914e-08	Up
CASK	4325.41096408842	1.16158502059398	0.193309424949619	6.00894147244354	1.86738517117348e-09	4.97301797988914e-08	Up
ZNF469	1249.56061681709	2.61433009897782	0.43510190938294	6.00854660161215	1.87193812258436e-09	4.98145839642645e-08	Up
AC026356.2	17.3831678471667	2.05172525426856	0.341475908428214	6.00840411762133	1.87358364976879e-09	4.98215504504619e-08	Up
SENP5	3082.02778939424	0.934488529006442	0.155549435084063	6.00766263472073	1.88216970657127e-09	5.00129300997036e-08	None
AP000695.2	32.9546767353318	2.43041288686311	0.404652197952044	6.00617740163897	1.89948353258465e-09	5.04357703471316e-08	Up
AC018695.6	31.4518332952923	2.65850120234914	0.442724540419831	6.00486523703455	1.91490887834025e-09	5.08078807403395e-08	Up
ARPC1B	57.6862243872815	1.71131829718339	0.285044393393214	6.00369043155554	1.92882298131679e-09	5.11393751416133e-08	Up
CD24	23350.817270171	-2.16165	0.360139504033818	-6.00225	1.94604624411277e-09	5.15580537301548e-08	Down
C1orf68	39.3844070075996	4.69674592833019	0.78275101260828	6.00030642270229	1.96945513411894e-09	5.21062832364513e-08	Up
H2BC17	17.5130600134682	3.27369680729522	0.545589607591924	6.00029172429507	1.96963342549119e-09	5.21062832364513e-08	Up
AC103563.2	14.9752930253321	-5.07227	0.845434539031236	-5.9996	1.97809615316114e-09	5.22917415525454e-08	Down
HOXB-AS4	25.0475551812592	5.29053609593928	0.881864081048375	5.99926475024338	1.98212960850215e-09	5.235992410427e-08	Up
PILRA	242.698493927304	1.98521185441361	0.330991060675867	5.99778087770681	2.00032184556546e-09	5.280175076949e-08	Up
DUSP13	183.327142814101	-3.66093	0.610425937657939	-5.99733	2.005845644059e-09	5.29087709995195e-08	Down
MINPP1	1039.3092671478	0.947812550256054	0.158047176383933	5.99702298985463	2.00967618631636e-09	5.29710037249785e-08	None
SDS	434.949	2.56954446882808	0.42859618878514	5.99525739160556	2.03163393330479e-09	5.35105923691579e-08	Up
CHRNA10	34.9586257758323	-1.85227	0.30897618264498	-5.99486	2.03659495803514e-09	5.36020478538416e-08	Down
HTRA4	21.5557917848216	3.53381761963231	0.589500120911187	5.99460033048017	2.039864960851e-09	5.36488954824254e-08	Up
FAM89A	1258.45712460483	1.4418586683195	0.240547958308282	5.99405905774367	2.04666989988273e-09	5.3788576456407e-08	Up
ATP1A2	1083.3163814195	-4.75684	0.793749937332954	-5.99287	2.06163792822265e-09	5.41213987921333e-08	Down
COBL	671.108380753717	-2.75202	0.459220163993374	-5.99282	2.06234020671592e-09	5.41213987921333e-08	Down
SSTR2	109.720259724594	2.5611029217624	0.427531016558411	5.99044940032437	2.0926197658917e-09	5.48760194252956e-08	Up
BICD1	893.411175434217	1.59576914748412	0.266400181938321	5.99012033653036	2.09685828777054e-09	5.49471489455445e-08	Up
DHRS2	240.086065855675	3.52505427211691	0.588493196013463	5.98996606247299	2.09884830060478e-09	5.49592967732911e-08	Up
SLC25A46	2158.4378420048	-0.785315	0.13112310145811	-5.98915	2.1094496382699e-09	5.51967545246423e-08	None
LINC02028	24.2958675566509	-2.85268	0.476476960483066	-5.98703	2.13705800373031e-09	5.58785573161291e-08	Down
AC023906.2	37.6334315485398	2.86637789081486	0.478801613277132	5.98656690230447	2.14316457273531e-09	5.59975620038714e-08	Up
MACO1	1976.44134084317	-0.827581	0.138265756261215	-5.98544	2.15807955418021e-09	5.63463773373882e-08	None
MCAM	5691.77789329545	1.43177202662978	0.239265515968355	5.98403000463778	2.17683187063652e-09	5.6794805436426e-08	Up
LINC00922	7.66970957039447	5.26477577164167	0.879901502364181	5.98336945384898	2.18568227039715e-09	5.69844244356621e-08	Up
PCBD2	560.861444787729	-0.874344	0.146134884788925	-5.98313	2.18887077385469e-09	5.70262606459032e-08	None
EGR1	20475.339957594	-2.10763	0.35230286705046	-5.98245	2.19807789303808e-09	5.72247249015445e-08	Down
MALL	1656.30864752235	-2.34439	0.392003047284708	-5.98054	2.22397287589028e-09	5.7857040026322e-08	Down
GADL1	8.22562321232637	-4.54835	0.760796931327885	-5.97841	2.25330548701026e-09	5.85778079854184e-08	Down
KRTAP19-1	18.2374730641158	6.75345821768786	1.12993914594367	5.9768335683668	2.27516424023211e-09	5.91033827341682e-08	Up
BHMT2	64.4476542538672	-2.05603	0.344049899390158	-5.97598	2.28716254615946e-09	5.93722332187968e-08	Down
UBE2C	2895.10233952806	1.30653356332902	0.218643330077206	5.97563878517429	2.29190324931845e-09	5.94169016809702e-08	Up
HAMP	28.0313304945513	2.91841504633622	0.488387082036409	5.9756188353046	2.29218376433461e-09	5.94169016809702e-08	Up
MPZ	83.2540246057365	-1.9281	0.322706161058439	-5.9748	2.3037522916409e-09	5.96738138564968e-08	Down
GPT	151.523398972784	-2.30921	0.386572141777088	-5.97356	2.32137075638047e-09	6.0086954768856e-08	Down
PIGN	1805.6281429891	-1.03502	0.173284620728918	-5.97297	2.32967545481092e-09	6.0258595366715e-08	Down
AL023755.1	9.73186519671395	3.04480099534597	0.509853976458363	5.97190791076359	2.34494891861876e-09	6.06101118556126e-08	Up
AC109454.3	51.1886703223122	4.70059165564374	0.787181502208613	5.97142036805386	2.35196855309627e-09	6.07479395654457e-08	Up
ABHD17AP4	14.6625904242006	3.79829355864296	0.636155246937545	5.97070224120285	2.36234542655644e-09	6.09722201313009e-08	Up
DMGDH	23.4789605296149	-1.61352	0.270253729144591	-5.97038	2.36699616316896e-09	6.10484934490676e-08	Down
PGM5	192.852526617791	-2.37421	0.39769955379985	-5.96986	2.37461781190886e-09	6.12012271422896e-08	Down
GABBR1	854.229789043838	1.54354848925018	0.258653244864651	5.96763628485657	2.40715208458924e-09	6.19953582300683e-08	Up
ACVR1C	264.010891237621	1.91762499380454	0.321446666061794	5.96560859472688	2.43723886903477e-09	6.27253648889184e-08	Up
TOB1	3345.25488892269	-1.18177	0.198124714293893	-5.96479	2.44955082623072e-09	6.29971982131693e-08	Down
TMSB15A	39.7537253334552	3.07126346245928	0.515008163906732	5.96352383845994	2.46855419483032e-09	6.34406094110391e-08	Up
AC026785.3	12.6357698879231	6.22308761086176	1.04367517493751	5.96266708292104	2.48153691364758e-09	6.37287707388596e-08	Up
MAGEA9B	64.7198050114383	7.85859256712707	1.31863137444488	5.95965841510136	2.52765726187664e-09	6.48669278074614e-08	Up
CETP	61.7041646434954	1.91625244414341	0.321580891330086	5.95885046595159	2.54018396384768e-09	6.51419683891281e-08	Up
HSPB8	5178.46632052796	-2.30465	0.386880936538432	-5.957	2.56911476051206e-09	6.58369942720545e-08	Down
CLDN11	130.735297538173	-2.65298	0.445395449596247	-5.95645	2.57769700441457e-09	6.60099435589948e-08	Down
AC107959.4	12.1621485642455	5.20289198396416	0.873512544782901	5.95628765154972	2.58032003296469e-09	6.6030151234466e-08	Up
FSTL3	2629.91563794525	2.4450934897448	0.410550755613772	5.95564240550331	2.59052211483291e-09	6.62441397333516e-08	Up
ISG15	9182.33342324632	2.94451841575791	0.494449836828854	5.95514083823454	2.59847959680965e-09	6.64004669149264e-08	Up
ACAD8	910.253157953801	-0.955173	0.160425922732507	-5.95398	2.61696994033802e-09	6.68255338311138e-08	None
SCN2A	315.386010612452	4.15544513065041	0.698216812093436	5.95151113332734	2.65677945126311e-09	6.77940071883263e-08	Up
ANO7L1	297.774296423748	-1.85978	0.312599983519837	-5.9494	2.69119161470633e-09	6.8599873044927e-08	Down
RHCG	46262.5197930064	-3.62381	0.609110180462612	-5.94935	2.69217110436e-09	6.8599873044927e-08	Down
PSMD2	28056.0966780686	0.930766036984577	0.156454895886097	5.94910137974972	2.69618611876958e-09	6.86535934980897e-08	None
FNDC1	1888.48355388527	2.86507193999765	0.481646086848718	5.94850039941786	2.7061022804513e-09	6.88573940690099e-08	Up
CCNG1	2353.58055117358	-1.06717	0.179427847344008	-5.94765	2.72017235313435e-09	6.91665293605948e-08	Down
RPSAP52	68.9099757998162	3.42379718630112	0.575731698043957	5.94686239776867	2.73330993388262e-09	6.94515343468198e-08	Up
TSPEAR-AS1	56.480225385326	4.29474406953527	0.722223064280397	5.94656177840904	2.73833215296316e-09	6.95300769869103e-08	Up
TRIM15	17.0924902620624	4.64469525948199	0.781261424602527	5.94512299368296	2.76249353136732e-09	7.009413643191e-08	Up
MT-TF	3.67639451126362	-2.36442	0.397762416843642	-5.94429	2.77649997298877e-09	7.03999165686342e-08	Down
IL1RN	22586.7337027222	-2.46173	0.414271958764563	-5.94231	2.81037620801067e-09	7.12087229904463e-08	Down
NAGK	3899.71285277181	-1.05928	0.178302127386666	-5.94094	2.83391394484651e-09	7.17546213672284e-08	Down
ATP6V1C1	3375.41228053422	0.708474784312983	0.119278788912717	5.93965440772048	2.85623546114542e-09	7.22689794648916e-08	None
SNX9	3461.81281447541	-1.16236	0.195699196212135	-5.9395	2.85889543222701e-09	7.22854845767792e-08	Down
ADAMTS9-AS1	11.0029591578219	-2.64916	0.446098875338345	-5.9385	2.87642138976865e-09	7.26775804481546e-08	Down
AC002546.1	1.43037927346895	-3.96951	0.668577874174452	-5.93724	2.89852005320367e-09	7.31845824092554e-08	Down
ITCH	4337.38576764925	-0.934224	0.157376596747466	-5.93623	2.91650380008542e-09	7.35870492796604e-08	None
LPO	531.780476351776	-5.25055	0.884907708313314	-5.93345	2.96640042532843e-09	7.47935905559875e-08	Down
C2orf73	8.05973805022939	-3.99459	0.673344406566341	-5.93246	2.98435000177265e-09	7.51935072175117e-08	Down
C18orf54	362.541085080575	1.29435147755657	0.218194913187609	5.93208823545606	2.99105798333261e-09	7.53098200628606e-08	Up
KC877982.1	64.5427688892971	6.25073267123206	1.05448426522663	5.92776286698658	3.07089521250435e-09	7.72659553642343e-08	Up
NBR1	7434.99455624215	-0.645351	0.108874155602824	-5.9275	3.07585963184967e-09	7.73368198636503e-08	None
RNF217-AS1	144.61880895873	2.22627703246397	0.375657007733503	5.92635565591078	3.09731389265055e-09	7.77681181371286e-08	Up
GAS7	1940.08786687356	-2.08853	0.352418388509577	-5.92629	3.09861256037497e-09	7.77681181371286e-08	Down
TLX2	30.3740368838998	3.51340470489439	0.592855612560245	5.92624010038762	3.09949311281154e-09	7.77681181371286e-08	Up
AHNAK	115357.020580275	-1.48525	0.250651975420343	-5.92556	3.11238359894176e-09	7.80371667687313e-08	Down
TMEM45A	6155.53035218388	3.14885837267714	0.531492656608626	5.92455668676502	3.13140980377878e-09	7.84595754941232e-08	Up
MYOSLID	201.909260571264	2.63523787640436	0.444844446475728	5.92395363656213	3.14292100476586e-09	7.86932341979101e-08	Up
MTFR1L	945.914123370943	-0.825161	0.139301045799447	-5.92358	3.15003599442513e-09	7.88165712156198e-08	None
LINC00634	9.96747634431297	2.81880661105927	0.476418613197033	5.91665928445473	3.28546291207935e-09	8.21479806593174e-08	Up
SPATA6	213.427200317699	-1.76367	0.298345801039387	-5.91149	3.39035494033673e-09	8.46892683565046e-08	Down
FSCN1	36273.9894829185	1.55931165046407	0.263779745704903	5.91141539808942	3.39180460963976e-09	8.46892683565046e-08	Up
NAALADL2-AS2	18.4978145684387	5.33199868124234	0.902127641493323	5.91047035474503	3.41132243985274e-09	8.51175775792778e-08	Up
SLC16A1-AS1	212.797219207859	1.39597814743336	0.236238500366526	5.90918984529398	3.43794313440495e-09	8.57223978907549e-08	Up
ATAD2	3521.65932879701	1.11761051858352	0.189186417548737	5.90745642876617	3.4743017762757e-09	8.65690210759907e-08	Up
TACC2	7738.20236769111	-1.12825	0.191017027493775	-5.90657	3.49309139567231e-09	8.69770094752293e-08	Down
ADD2	676.292262421648	3.71806649801364	0.62960761529054	5.90537091311688	3.51854204969392e-09	8.7550177262771e-08	Up
TRIM13	1290.1983506859	-0.913324	0.154671337680421	-5.90493	3.52788395593613e-09	8.76900466777409e-08	None
PDGFB	1533.5292535913	1.55082723768856	0.262634841770673	5.90488005031226	3.5290342351353e-09	8.76900466777409e-08	Up
LYVE1	386.320230825699	-2.585	0.437830997306925	-5.90411	3.54564678317663e-09	8.79886136860206e-08	Down
TSPEAR	48.8239397180675	4.09161350408342	0.693013140860274	5.90409223554445	3.54593746586352e-09	8.79886136860206e-08	Up
LRRN4	24.5026536256143	3.54284799454925	0.600091841086792	5.90384296532511	3.55130216398176e-09	8.80610429849609e-08	Up
PI15	612.473722378609	2.46155338168047	0.416997851233073	5.9030361293268	3.56872081104574e-09	8.84320666219558e-08	Up
GPR149	60.1350339017118	6.31092917474136	1.06913963532528	5.90281097643648	3.57359642348548e-09	8.84919802115506e-08	Up
KLF5	22644.8592648581	-1.27624	0.216235263052389	-5.90207	3.58960495196381e-09	8.88273032958467e-08	Down
LINC02341	28.3767409714364	2.39334925261765	0.405557252861342	5.90138441793795	3.60463912233451e-09	8.91380711536085e-08	Up
OR6D1P	12.1719294621934	3.63660983267055	0.616334076107405	5.90038742566104	3.62648989533684e-09	8.96168625131111e-08	Up
TMEM143	274.927905417568	-1.24265	0.210634375707034	-5.89954	3.64511357214765e-09	9.00153046400384e-08	Down
GAL	250.374601022883	3.60590799053814	0.611300851475127	5.89874524440255	3.6627624797591e-09	9.03891453623895e-08	Up
AOX1	332.912718123881	-2.52114	0.427473397169062	-5.89776	3.68465927123002e-09	9.086723086345e-08	Down
CRYBG2	4344.47780176128	-1.94976	0.330600520605015	-5.89763	3.68768720645609e-09	9.08796563096862e-08	Down
MYO5B	3665.6680218762	-1.9806	0.335873396762677	-5.89686	3.70488911435459e-09	9.12411303435957e-08	Down
AC016949.1	14.7284764554698	2.05494938992882	0.348519520078503	5.89622466330135	3.71912523131303e-09	9.15291209524441e-08	Up
MYO1B	11662.9913545749	1.48508916047159	0.251984422478996	5.89357526890528	3.77927831056679e-09	9.2945980581938e-08	Up
HSDL2	2463.9046366107	-0.90226	0.153129329540928	-5.89214	3.81216454915476e-09	9.36907744657454e-08	None
KRT31	413.992807322965	-3.10336	0.526848084297319	-5.89043	3.85184129264708e-09	9.46013272454012e-08	Down
ANK2	400.938318585273	-2.27258	0.385876929923624	-5.88939	3.87632347008868e-09	9.51333229048472e-08	Down
MAGEB2	288.532042025915	8.04401903433621	1.36587447482127	5.88928132315291	3.87878678028928e-09	9.51333229048472e-08	Up
MAB21L3	285.710982271368	-3.05068	0.518352302373155	-5.88534	3.97229537742277e-09	9.7360445925192e-08	Down
GGT5	1640.76361476887	1.76314765348433	0.29967345227761	5.88356305866893	4.01527012255369e-09	9.8346803239827e-08	Up
LINC01426	108.817317320085	2.78652105954803	0.473678052232343	5.88273205063177	4.03548961403621e-09	9.87748494584458e-08	Up
TTBK1	29.7593803790831	2.46200615616317	0.418531986351254	5.88248027976751	4.04163505838925e-09	9.88580640470823e-08	Up
C12orf29	1109.88252114016	-0.929404	0.15800857777724	-5.88198	4.05377094271593e-09	9.908759184826e-08	None
HEYL	694.291541568291	1.78470952131768	0.303468581053024	5.88103557582407	4.07707514829054e-09	9.9589613781683e-08	Up
TNNC1	1419.14060535257	-4.83502	0.822582698502378	-5.87786	4.15607346878552e-09	1.01450457792287e-07	Down
RFLNB	1386.1821537957	1.65253740139745	0.281170781756044	5.87734397961473	4.16901331624634e-09	1.016973742896e-07	Up
AL589182.3	3.27193944810928	4.28167584746217	0.728612179844409	5.87648129678055	4.19078730922326e-09	1.02159307426258e-07	Up
STAC3	694.531534891856	-3.31909	0.56490024340176	-5.87553	4.2149862423981e-09	1.02679688536904e-07	Down
PIAS1	1793.70447928357	-0.686058	0.116769047665651	-5.87535	4.21962640498943e-09	1.02723224281031e-07	None
LINC00944	20.6761671880288	3.0014598788296	0.511368883586996	5.86946131288996	4.37213356203572e-09	1.06363965473714e-07	Up
SCG5	154.628356279377	2.40637239397306	0.410016418740593	5.86896593400935	4.38521518153937e-09	1.06610177320274e-07	Up
SP8	30.0292121137862	4.41032343283933	0.751505044620382	5.86865446135119	4.39345983011116e-09	1.0673854330847e-07	Up
ABLIM3	1103.92592861089	-2.32543	0.396449447922477	-5.86564	4.47406007306981e-09	1.08623420722103e-07	Down
LIPG	704.985719570841	2.74499365045713	0.468085727279455	5.86429683812665	4.51039964793275e-09	1.09431899813894e-07	Up
DIO2	3378.98392184091	-1.99124	0.339706323046089	-5.86165	4.58295587575342e-09	1.1111739145219e-07	Down
APCDD1L	305.521979947229	3.14950492294217	0.537368013762164	5.8609832410608	4.6013441961397e-09	1.11488154631232e-07	Up
MYOT	287.31950770476	-5.2365	0.893695168199118	-5.85938	4.64611639569198e-09	1.12497256776657e-07	Down
DIRC1	5.73269705748588	4.60014037330817	0.785305155273275	5.85777432176335	4.69111530055352e-09	1.13510488169643e-07	Up
LINC00622	19.4410431431951	2.65073853890756	0.452603441796527	5.85664688802615	4.72305859346558e-09	1.1420666531748e-07	Up
BGN	22689.1903255635	2.16161669525344	0.369135359732025	5.85589171631424	4.74457294193285e-09	1.14649898506236e-07	Up
AL355312.5	12.5993129800155	-1.88553	0.322043072769757	-5.85489	4.77340019067644e-09	1.15245910549588e-07	Down
VILL	603.21656185269	-2.05197	0.350482095632864	-5.85471	4.77856302077766e-09	1.15245910549588e-07	Down
SNAI2	3863.22053427665	1.35355576012089	0.231191477118076	5.85469575692704	4.77884028469754e-09	1.15245910549588e-07	Up
SEMA3F	5871.15639938079	-1.04375	0.178377432717625	-5.85136	4.87560558662278e-09	1.17500789254587e-07	Down
CHRM3	768.873593514027	2.40940464858386	0.411839391058757	5.85035016293551	4.90539194494727e-09	1.18139556506907e-07	Up
BX119927.1	14.9400246064567	5.74120003514675	0.98148922220431	5.8494784305962	4.93116820831474e-09	1.18680956778324e-07	Up
CEP55	2948.82515808574	1.31832918430198	0.225384908994626	5.84923449481442	4.9384047163538e-09	1.18775725993533e-07	Up
CLEC12A	133.820112115297	2.49686252884064	0.426884866671022	5.84903032124782	4.94446959630476e-09	1.18842208154174e-07	Up
CCDC162P	274.904388574677	2.12036156749003	0.362883367937701	5.84309382802589	5.12401370392018e-09	1.23075459245928e-07	Up
SRSF5	6792.44240856493	-0.96263	0.164767004369016	-5.84237	5.14631402316353e-09	1.23463008984501e-07	None
MSANTD3	1531.47390558601	1.09733701416929	0.187824649931587	5.84234824645745	5.14700670700557e-09	1.23463008984501e-07	Up
LBX2-AS1	199.798009604489	1.53069309424865	0.262075159158147	5.84066456037127	5.19929985531097e-09	1.24634348395787e-07	Up
ADAMTS6	110.772573379029	2.20107546854456	0.376888345146996	5.84012611927833	5.21613197322988e-09	1.24954645173747e-07	Up
AF127577.3	25.0271097114361	2.62772214839613	0.450299823912914	5.83549450577694	5.36312640768261e-09	1.2839053610945e-07	Up
PGLYRP2	17.0823851515508	3.97839372002288	0.681780373395867	5.83530103720495	5.3693534455792e-09	1.28454199872478e-07	Up
AURKB	1818.2478690575	1.31412797634488	0.225246757550789	5.83417044770809	5.40588384692198e-09	1.29242262887401e-07	Up
HOXC-AS3	7.37695271519292	4.96784116004459	0.851565644312331	5.83377358307625	5.41876415872529e-09	1.29464235922299e-07	Up
CHROMR	467.276873094497	1.20791921687406	0.207071118947021	5.83335437127333	5.43240217759537e-09	1.29704005573157e-07	Up
BRAT1	3719.66304769923	0.957197402229468	0.164099656899003	5.83302500637517	5.44314066917932e-09	1.2981903665236e-07	None
MSTO2P	84.6937298558457	1.26460344990227	0.216802091683821	5.83298546651726	5.44443119969627e-09	1.2981903665236e-07	Up
TNN	48.8184898180278	2.57539619083183	0.441560378674276	5.83248931564943	5.46065025585194e-09	1.30119597923196e-07	Up
AL512603.2	1.89747	-1.95584	0.33534530900631	-5.83232	5.46626262004545e-09	1.3016718626636e-07	Down
GRAMD2B	771.998284614866	-1.39672	0.239487642467776	-5.8321	5.47337537602393e-09	1.30250416664733e-07	Down
AC034223.2	12.5466436275156	5.48790692706749	0.941086108664296	5.8314609859204	5.49441592980151e-09	1.30660802102705e-07	Up
CAPN12	161.42573857794	1.91260454380757	0.327986249271714	5.83135588170074	5.49787849425352e-09	1.30660802102705e-07	Up
PCF11	1949.73221841416	-0.963522	0.165278370099763	-5.82969	5.55289740570383e-09	1.31881313385466e-07	None
PHKG1	72.5969414304377	-2.63553	0.452165390589607	-5.82868	5.58687648202445e-09	1.32600848869671e-07	Down
MIR9-3HG	337.10100666835	2.92800588447224	0.502418577870678	5.8278216878077	5.61555321194111e-09	1.33193671538827e-07	Up
MAGEA4-AS1	33.3649562839027	7.38312119484946	1.26699279274852	5.82727955289553	5.6338195767207e-09	1.33538955799756e-07	Up
TDRD3	786.194886240922	-0.916596	0.15730139557385	-5.827	5.64319624601993e-09	1.33673211077597e-07	None
MEIS3	476.457812843714	2.11702957889337	0.36333717813611	5.8266252568855	5.65594201704152e-09	1.33887042947784e-07	Up
TRMT44	619.090815262155	-0.945985	0.162368351130123	-5.82616	5.67160903543862e-09	1.34169699948073e-07	None
ATP1B3-AS1	24.8249757694148	2.68435903553256	0.460807715748018	5.82533439392418	5.69983556181771e-09	1.34686601686693e-07	Up
LMOD3	381.46545152681	-4.64828	0.797946989898356	-5.8253	5.70094100737454e-09	1.34686601686693e-07	Down
BHLHE40	19601.3203655395	-1.34082	0.230189922020559	-5.82483	5.71719923880949e-09	1.34982136782515e-07	Down
CLCA4-AS1	29.4407787489753	-1.28475	0.220580262271549	-5.82442	5.73111048096621e-09	1.35221908825156e-07	Down
PAX6	144.783546938536	3.25425886344828	0.558763997985909	5.82403103130913	5.74449028193525e-09	1.35448836019043e-07	Up
BTBD9	1177.95604175623	-1.06891	0.183562082867022	-5.82313	5.77567686501831e-09	1.36095055971848e-07	Down
CT75	18.9462355878166	3.18056385543417	0.546260926617001	5.82242606135393	5.79994615929469e-09	1.36577541834797e-07	Up
LCE1F	39.8265635256617	4.55204809332478	0.781858473885361	5.82209	5.81172643268236e-09	1.3676549686845e-07	Up
GAB1	1400.25175465044	-1.20305	0.206646930326668	-5.82176	5.82312504564818e-09	1.36944230743673e-07	Down
KLHL5	1940.29233585151	1.25249046948645	0.215156843546321	5.82129040769646	5.83950020551065e-09	1.37239689882122e-07	Up
ADAM20P1	30.8822056282662	2.75785748387019	0.47379004547974	5.82084302990726	5.8551540103921e-09	1.37436680533921e-07	Up
DUSP26	160.494370537064	-3.96198	0.68065515797773	-5.82083	5.8555163988067e-09	1.37436680533921e-07	Down
HPCAL1	1970.42335402788	1.01290861749992	0.174018638390358	5.82069039770191	5.86050396357369e-09	1.37452367889871e-07	Up
TSKS	168.274133554119	3.73165455035733	0.641112119586189	5.82059586202482	5.86381994386453e-09	1.37452367889871e-07	Up
AC046185.3	79.6584844901261	1.68585767792434	0.2896805757312	5.81971253567473	5.89489226880221e-09	1.38090823772429e-07	Up
DUSP1	15701.7392432026	-1.87061	0.32146853533267	-5.81894	5.92215206732697e-09	1.38639197128809e-07	Down
CYP3A5	651.572330428364	-2.0859	0.358506806966874	-5.81831	5.94466638589974e-09	1.3907583705284e-07	Down
MTERF4	831.233820663568	-0.721096	0.123951888819553	-5.81755	5.9716262108754e-09	1.39615845274395e-07	None
PCDHB17P	30.2121225740901	5.41527900438539	0.93097704448051	5.8167696362558	5.99957319906215e-09	1.40178217412221e-07	Up
LINC01249	35.4607491755166	6.99101037304528	1.20192732252648	5.81650008450593	6.00925123661802e-09	1.40313288439969e-07	Up
CA13	387.42950133352	-1.76413	0.303349043601057	-5.81551	6.04496987226666e-09	1.41055826475023e-07	Down
IFITM3P9	38.9529065238781	2.5701995647288	0.441981854905441	5.81516986772835	6.05723441932535e-09	1.41250469733037e-07	Up
TPX2	6065.92386027399	1.11579468578143	0.191891248129946	5.81472420787961	6.07339331866639e-09	1.41535615817853e-07	Up
NRM	1481.30288773535	0.999521213889187	0.171986410665925	5.81162901196135	6.18678268675576e-09	1.4408480636264e-07	None
LINC01303	27.1343611836712	2.58918486967203	0.445607271766003	5.81046368343751	6.23000468364249e-09	1.44997620319682e-07	Up
KPNA2	10510.4162721397	0.935670949336582	0.161056716260014	5.80957423610956	6.26319175617749e-09	1.45675852184219e-07	None
AC012625.1	4.72817224828862	4.52597117444095	0.779087931880714	5.80932008985851	6.27270600942961e-09	1.45802956662048e-07	Up
PLBD2	6111.81566316287	0.98190556543321	0.169044150648244	5.80857463371456	6.30069416883219e-09	1.46359028096002e-07	None
MYH16	55.5326686578754	2.68916304230608	0.462994665938432	5.80819443536241	6.31501545606189e-09	1.46597118952617e-07	Up
FEN1	2845.66871202182	1.00189384652538	0.172600126857256	5.80471095107576	6.44771368708902e-09	1.49581141303892e-07	Up
ADA	1265.32021116516	1.61271207321748	0.277867437783288	5.80389010703459	6.47937517141399e-09	1.50218868671449e-07	Up
UCN2	212.607829670534	2.16601720755345	0.373271005335113	5.8028005834765	6.52163377636279e-09	1.51101302521198e-07	Up
RNF139-AS1	72.6782426957536	1.47786790661095	0.254708009615308	5.80220429205586	6.54487510097715e-09	1.51542268817159e-07	Up
NLRP14	4.57499030466561	-2.25901	0.389452058231064	-5.80048	6.61253051078564e-09	1.53010386273031e-07	Down
IGFL4	70.9203636486941	3.6393616361696	0.627448587305177	5.8002547297146	6.62142575330487e-09	1.53117812618974e-07	Up
LINC02100	6.57169876588062	4.07167542326595	0.701998685167794	5.8001183040574	6.62681506267839e-09	1.53144079802141e-07	Up
ZYG11B	1850.26188280066	-0.883327	0.15231153665853	-5.79948	6.65226283596452e-09	1.53633562160938e-07	None
SUGCT-AS1	9.55150583612393	4.35478589385523	0.751068100606572	5.79812388562135	6.70609060433831e-09	1.54777430903334e-07	Up
TNFSF11	74.8273739589298	2.70618850224838	0.466840627294566	5.79681446735105	6.75863904155966e-09	1.55890325875308e-07	Up
KLF6	10193.3799689541	-1.50584	0.259780126494405	-5.79659	6.76753833398712e-09	1.55995657948275e-07	Down
SUGCT	445.750751334134	2.20803197019373	0.380946666023158	5.7961708741126	6.78461374282974e-09	1.5621065835513e-07	Up
TEX11	13.2269758490514	2.84923566134555	0.491574009422304	5.79614789783934	6.7855428320351e-09	1.5621065835513e-07	Up
FCGR3A	1719.07102145323	2.23133746455117	0.385034733404287	5.79515890637393	6.8256520850775e-09	1.57033612347103e-07	Up
STXBP5	1548.04162052988	-1.08465	0.187247350039655	-5.79262	6.92956590284295e-09	1.59322490633372e-07	Down
PIP	1388.4517561105	-6.36199	1.09831838134255	-5.79248	6.93541481452233e-09	1.59355207655952e-07	Down
TCAM1P	41.7437684063229	3.74347854593565	0.646402140773512	5.79125332328888	6.9863110236811e-09	1.60422275770177e-07	Up
AC024940.1	144.301680184665	3.5197736023181	0.607842214287995	5.79060407385662	7.01337244529158e-09	1.60929936067663e-07	Up
KIF2C	2194.86937213413	1.15790264928202	0.199965619717844	5.79050864301497	7.01735868979949e-09	1.60929936067663e-07	Up
TLE2	594.084758719134	-1.77944	0.307369856241982	-5.78923	7.07081613617733e-09	1.62052663897559e-07	Down
AC011369.2	14.8858141343629	3.51905126165476	0.608009643577246	5.78782145781488	7.13051413880483e-09	1.63316896671544e-07	Up
FCER1A	200.654927085194	-2.62557	0.453654139053411	-5.7876	7.13998210455733e-09	1.63429787460004e-07	Down
ATG4A	777.341	-0.754333	0.130341029778762	-5.78738	7.14934501840482e-09	1.63540131758364e-07	None
TBILA	65.1436542604992	2.12381131871471	0.367044146803439	5.78625578751446	7.19725943540804e-09	1.64531635537693e-07	Up
TRIM46	101.536756948623	1.65726674551999	0.286451468287506	5.78550619910463	7.22942945017496e-09	1.65162187407074e-07	Up
EIF4EBP2	7423.14222850655	-0.809103	0.139884316218638	-5.78408	7.29088825566357e-09	1.66460641499789e-07	None
GINS2	1161.97804627434	1.25714173368157	0.217381850514864	5.78310346840849	7.33349250040908e-09	1.67327248084429e-07	Up
KRT17P3	498.081310439829	3.54119920352007	0.612712231963784	5.77954710022727	7.49019833768853e-09	1.7074253269287e-07	Up
SLC39A4	1964.5135245289	1.42730211529951	0.24695979475775	5.77949182659302	7.49265939882614e-09	1.7074253269287e-07	Up
IGLV10-54	285.081568896378	4.22108819241301	0.730641279773711	5.77723748885409	7.59370667903711e-09	1.72935742554542e-07	Up
STK3	2004.12900003313	0.840032235619524	0.145439455712194	5.77582081496401	7.65788365155029e-09	1.74287042271851e-07	None
NKILA	93.686423093668	2.48844191340656	0.430963140887374	5.77414093530767	7.73466781330888e-09	1.75923382576239e-07	Up
CD70	148.290936627941	2.91869466189125	0.505520483710388	5.77364272258325	7.75758376519293e-09	1.76333209258694e-07	Up
TOP1MT	3374.01179730431	1.2426019724684	0.215264898282416	5.77243193099777	7.81355124584138e-09	1.77493320256479e-07	Up
CXCL17	3527.81186303333	-3.08391	0.534502723184693	-5.76968	7.94217440199972e-09	1.80301380418663e-07	Down
CYP2AB1P	29.6032488648643	5.47496177779703	0.94903708337466	5.76896506333424	7.975983591974e-09	1.80954813628875e-07	Up
ARHGAP32	4844.32605073166	-1.47351	0.255427075877663	-5.76883	7.98257323404125e-09	1.80990270334796e-07	Down
NRCAM	1868.19280535192	3.03108784914288	0.525485235435206	5.76816938849392	8.01372382623367e-09	1.81582206647919e-07	Up
MCM5	6157.87454080652	0.964990584993006	0.167346585210126	5.76641933733713	8.09734372263173e-09	1.83361547631041e-07	None
MSN	39548.4902729086	1.33115497903603	0.230916645426127	5.76465579854389	8.18246605336859e-09	1.85172652577961e-07	Up
TM7SF2	1511.12421784649	-1.96159	0.340306215112731	-5.76418	8.20567072014121e-09	1.85581139622289e-07	Down
ETV5	1735.96	1.87063273950277	0.324697980587184	5.76114682364182	8.35443246785632e-09	1.88826956060996e-07	Up
PGGT1B	1098.1279357674	-0.704185	0.122242017319768	-5.76058	8.3826290910577e-09	1.89345395497825e-07	None
B3GNT7	862.656165340093	-2.19569	0.381182046009993	-5.7602	8.40134339649249e-09	1.89649134163456e-07	Down
LINC01558	8.56823486053065	-1.7092	0.296750564563777	-5.75971	8.42567511668605e-09	1.90079218406191e-07	Down
GNG8	11.1069960096011	4.35477846648887	0.756294867811067	5.75804312819528	8.50946170646571e-09	1.91849197709016e-07	Up
PSMA2	25.8559960348811	1.95547169644801	0.339622860329723	5.75777406311679	8.52303245837747e-09	1.92034908425457e-07	Up
PARP4	3919.4898087858	-1.2317	0.213959717412572	-5.75668	8.57853148427507e-09	1.931644941159e-07	Down
RNF222	415.859832653686	-3.2566	0.565988160354502	-5.75384	8.72402085815291e-09	1.96225446256999e-07	Down
ASPHD1	237.32164824928	2.58826279482769	0.449834516669094	5.75381101030907	8.72536979468006e-09	1.96225446256999e-07	Up
SGCG	100.298968327626	-3.89151	0.676378933911488	-5.75344	8.74434663193035e-09	1.96529463472317e-07	Down
NIPAL1	1263.47148817906	-1.61221	0.280227622764666	-5.7532	8.75696846896127e-09	1.9669036165e-07	Down
PLBD1-AS1	241.004797867756	-1.81433	0.315408813489783	-5.75231	8.80309140215146e-09	1.9758523805128e-07	Down
NMB	860.030219791854	1.98741658840762	0.345504132104278	5.75222234334318	8.80778522628258e-09	1.9758523805128e-07	Up
CDYL2	649.305318028677	1.85044536908596	0.321775379575443	5.75073634138035	8.88555939778629e-09	1.99205831953484e-07	Up
ABL2	3058.55787817954	1.28421294137926	0.223345501217868	5.74989392836052	8.92994559265298e-09	2.00076347892639e-07	Up
HMSD	55.5973045319104	2.62349649543319	0.456328007226539	5.74914634623946	8.96951566989379e-09	2.00837942596098e-07	Up
GOLPH3L	1920.16838841591	-1.1861	0.206345278978523	-5.74815	9.02241097460414e-09	2.01896772616919e-07	Down
TFAP2A-AS2	36.4621330399056	1.73762545957957	0.302302137273104	5.74797609852747	9.03180023818913e-09	2.01981346320497e-07	Up
CLEC11A	581.645638821387	1.87715087662903	0.32661852162066	5.74722727699191	9.07187545297435e-09	2.02751629847512e-07	Up
ADGRE1	120.283476039267	2.94682143965121	0.5127623948262	5.74695311002678	9.08659142949954e-09	2.02954543684324e-07	Up
RORC	268.259818384855	-2.65142	0.461494405022754	-5.74529	9.17627805329272e-09	2.04829054815993e-07	Down
MAGEA10	189.004830132123	7.94435519570282	1.38278421275168	5.74518794938649	9.1818940278576e-09	2.04829054815993e-07	Up
MCEMP1	33.472442555251	2.93432895257349	0.51075982715857	5.74502691195896	9.19063679155338e-09	2.04897137882278e-07	Up
CPNE7	281.337500851253	2.37620732848193	0.413700009429457	5.74379326642755	9.25788070509836e-09	2.0626856113061e-07	Up
AC011092.3	14.8074805122429	2.42930898411166	0.422975419664836	5.74338098898662	9.28045968562058e-09	2.06643754471719e-07	Up
GAK	5184.13927046667	-0.85456	0.148825158213724	-5.74204	9.35420038448369e-09	2.08156974563248e-07	None
FOS	26185.3416609241	-2.3649	0.411968902380898	-5.74049	9.44016647163929e-09	2.09940206183677e-07	Down
ESPNL	126.886262398686	3.32048574901224	0.578662179600921	5.73821111188265	9.56818013405142e-09	2.12655756621309e-07	Up
ADAM8	1965.27738528544	1.89490132102837	0.330237939446116	5.73798796166954	9.58079241819021e-09	2.12804707598358e-07	Up
C1RL-AS1	190.272740059844	1.47390904611214	0.256877378114304	5.73779231527458	9.59186350101611e-09	2.12919263473542e-07	Up
GALNS	2074.48363121354	1.12555372125623	0.196173049382195	5.73755531048185	9.60529159733307e-09	2.13085966704853e-07	Up
CCDC38	24.4175122095904	4.19321513197253	0.73104315465547	5.73593378895495	9.69765435930683e-09	2.15002490890913e-07	Up
ITGA11	1428.78049791226	2.72631223225063	0.475403589260125	5.73473211780671	9.76665857306804e-09	2.1639910272204e-07	Up
BTBD16	142.016644581871	3.87957639916997	0.676578223847605	5.73411360641696	9.80236149526008e-09	2.17056596332619e-07	Up
COLEC11	138.802500789009	3.10453436223682	0.541458238324158	5.73365431071013	9.82895590688638e-09	2.17511713231373e-07	Up
AC073957.1	33.0894081070226	5.10284114610728	0.89010425917365	5.73285780122503	9.87524223294206e-09	2.18401779236535e-07	Up
AC027584.1	11.7067938453572	3.63605053474363	0.634474420098567	5.73080713668294	9.99538637996458e-09	2.20923196200506e-07	Up
ACOX2	94.0199285507655	-1.86053	0.324791413133015	-5.72837	1.01399089561018e-08	2.2398001347512e-07	Down
ANO7	78.3916194252337	1.79323555495264	0.313153634828887	5.72637630705613	1.02598505538951e-08	2.2649044708338e-07	Up
GCNT3	1681.73119719497	-3.01153	0.525939702984763	-5.726	1.02827611382412e-08	2.26857116900964e-07	Down
AGL	2341.08365851424	-1.2605	0.220180487809177	-5.72484	1.03533945660978e-08	2.28275548899173e-07	Down
IL4I1	504.609661901069	2.16625427110864	0.37842116680184	5.72445323134632	1.03767387721087e-08	2.28650232245883e-07	Up
AL158801.2	3.33616768276243	-1.87933	0.328556837350386	-5.71996	1.06548512616534e-08	2.34634813257389e-07	Down
TRIOBP	4148.28	-0.792808	0.138615239156468	-5.71949	1.06844646865931e-08	2.35143124108059e-07	None
ART3	45.9190591008349	-3.64751	0.637805180337802	-5.71885	1.07246690164848e-08	2.35883755613032e-07	Down
SLC25A36	3568.45101247369	1.04584512813432	0.182966451749337	5.71604858778772	1.090295750558e-08	2.39658720994144e-07	Up
AL365181.3	608.255562598422	3.19115964518161	0.558293744552524	5.71591510082089	1.09115209188138e-08	2.3970061664545e-07	Up
PRDM13	41.0937042111316	3.4884048253149	0.610410268908714	5.71485278508083	1.09799036518149e-08	2.41055750599753e-07	Up
LINC02321	13.8429226690855	2.68081645354969	0.46935467315752	5.71170717341505	1.11848425400602e-08	2.45405396499005e-07	Up
SYTL2	709.910292058447	-2.05868	0.360493703872184	-5.71073	1.12492767445673e-08	2.46668824109711e-07	Down
RNFT2	201.110236771077	2.48609735679523	0.435390420299672	5.71004147285577	1.1294864629975e-08	2.4741406491717e-07	Up
AC016745.1	20.091982473326	2.25061045212543	0.394151808340646	5.71000920077052	1.12970066025226e-08	2.4741406491717e-07	Up
C19orf84	29.4411526016626	3.36641964119559	0.589582420048742	5.70983721142377	1.1308428590549e-08	2.47513660427184e-07	Up
C4orf48	113.403717757798	1.86323855802634	0.326368766747383	5.70899775917751	1.13643387280124e-08	2.48586279405885e-07	Up
RARG	8260.87655205558	-1.06492	0.186554897895457	-5.70834	1.1408193660399e-08	2.49394057524388e-07	Down
LINC00659	14.6936984306855	4.24901562823884	0.744410136279379	5.70789598523705	1.14381281058494e-08	2.49896724788293e-07	Up
KIAA1143	1089.39880306412	-0.705863	0.123666840320055	-5.70778	1.14458370635175e-08	2.49913501195845e-07	None
RPP14	304.891193451312	-0.735028	0.128782640194277	-5.70751	1.1464033984753e-08	2.5015911734608e-07	None
GRK3	1354.63922600581	1.42596052683736	0.24987781409901	5.70663118684216	1.15234098580263e-08	2.51302466346601e-07	Up
KATNBL1	1516.98411760427	-0.894781	0.156805280113085	-5.70632	1.15446241229189e-08	2.51612706746788e-07	None
CLIC5	301.002956111702	-2.92272	0.512390767447447	-5.70409	1.16965676729895e-08	2.54770065980634e-07	Down
AC078883.1	66.847655196591	1.68125717863936	0.294760474773749	5.70380808325762	1.17159984490216e-08	2.55039010977644e-07	Up
NT5C3B	2003.01227528915	0.946120159036587	0.165888080084169	5.7033643318829	1.17465536858489e-08	2.55549646803016e-07	None
SPATA21	30.5559036106075	6.28721507819984	1.1024387519845	5.7030062367476	1.17712673642635e-08	2.55932657880621e-07	Up
MAST1	115.926217447552	2.24403328440704	0.393513261893191	5.70256075643042	1.18020823994414e-08	2.56447783217797e-07	Up
NPY6R	30.8835081812613	-5.44482	0.955087732888275	-5.70086	1.19205733489221e-08	2.58866250559674e-07	Down
PARP12	3359.66319015637	1.11064800109419	0.194873488528597	5.69932836672755	1.20280350486892e-08	2.61042436364107e-07	Up
GMPS	7672.3893110024	0.975008032400298	0.171179777197972	5.69581318751624	1.22785265044626e-08	2.66318281200708e-07	None
NBEAP1	40.6366389350997	4.13593163874413	0.726173808543179	5.69551199738459	1.23002235233487e-08	2.66574534733546e-07	Up
AC068205.2	23.004886746237	2.1629856818571	0.379774745490275	5.69544370061988	1.23051486384433e-08	2.66574534733546e-07	Up
AC012213.4	10.2532137521548	4.70359492185513	0.82610625716616	5.69369240464313	1.24320971926715e-08	2.69162753711448e-07	Up
CEBPE	23.7923610958761	3.65789379335327	0.642518256320042	5.69305814639958	1.24783866815671e-08	2.700025916285e-07	Up
CLYBL	132.690549201558	-1.571	0.275961868562777	-5.6928	1.24974369244244e-08	2.70252382260601e-07	Down
CT45A10	51.1050581908769	8.35336261859144	1.46751368182324	5.69218721573567	1.25422219651651e-08	2.71058044331194e-07	Up
DOCK8-AS1	13.5901378142887	-2.18238	0.383459380240784	-5.69129	1.26086623452974e-08	2.7233046655215e-07	Down
USB1	4246.00692422289	1.01857424276372	0.178979639302499	5.69100623251452	1.2629289754542e-08	2.72612456602088e-07	Up
ERVV-2	16.6688415648937	6.3807740381296	1.12137864886801	5.69011550609667	1.26953466265966e-08	2.73874149365255e-07	Up
BCL6B	449.462162158738	1.3584092410988	0.238745470819489	5.68978015137243	1.27203036443523e-08	2.74166710937107e-07	Up
PKHD1	72.6458361568248	4.17236157152461	0.733314679615138	5.68972869016392	1.27241375913319e-08	2.74166710937107e-07	Up
LUARIS	42.8411337803932	3.25244973513198	0.571771493414245	5.68837336697303	1.28255165970224e-08	2.76146707959727e-07	Up
GLI1	403.709765056339	2.82377654926024	0.496423082942419	5.68824586585103	1.28350940457583e-08	2.76146707959727e-07	Up
AL137140.1	11.6546722327221	-3.36547	0.591658438681159	-5.68819	1.2839038720305e-08	2.76146707959727e-07	Down
ACTR8	895.555531450673	-0.588255	0.103431975316959	-5.68736	1.29014584488086e-08	2.77323588924988e-07	None
CDC42BPG	3245.48087911634	-1.00131	0.176103633153803	-5.68591	1.30117489812428e-08	2.79527459468762e-07	Down
AP003555.1	21.4153749579028	2.86245487877561	0.503611087741127	5.68385992376524	1.31688150345739e-08	2.82732966797753e-07	Up
KRT90P	7.19425014660689	4.92454010573886	0.866478153172038	5.68339788800319	1.32044576865159e-08	2.83329260430873e-07	Up
NKAPL	12.6573880783864	-2.11024	0.371319913666652	-5.68307	1.3229967548288e-08	2.83707553053073e-07	Down
NIPSNAP3B	82.7535031998842	-1.92824	0.339430113167126	-5.68083	1.34046498053009e-08	2.87282390618964e-07	Down
MAD2L2	1931.91566019466	1.21596521952231	0.214099067068678	5.67945127538671	1.35127535108026e-08	2.8942694238932e-07	Up
AP001528.1	9.91644992113201	-1.91671	0.337550419941508	-5.67828	1.36052533920736e-08	2.9123492769418e-07	Down
AC012557.1	7.09057375496525	-1.20444	0.212163153747924	-5.67696	1.37107735800593e-08	2.93319312388613e-07	Down
ECT2	4610.21443206869	1.29623140944238	0.228382777773395	5.67569683703787	1.38125212425172e-08	2.95320562551562e-07	Up
ADGRF1	2096.15731140966	-3.33638	0.588026217781395	-5.67386	1.39616077899453e-08	2.98330972389898e-07	Down
RIIAD1	6.62012575784296	-3.84821	0.678272155425677	-5.67355	1.3986973714524e-08	2.98691649050306e-07	Down
RDH16	264.921717517195	2.68304867541329	0.472919723504079	5.67337021922738	1.40015183612297e-08	2.98691649050306e-07	Up
CDK14	1312.41623023706	2.36680601629417	0.417179805773319	5.67334751955902	1.40033746312156e-08	2.98691649050306e-07	Up
LINC02036	19.8601780448778	-2.87855	0.507441259634258	-5.67268	1.40578110084465e-08	2.99675242959807e-07	Down
HSPB7	1301.22257777184	-4.25157	0.749670870612597	-5.67125	1.41760597761888e-08	3.02017178841229e-07	Down
C20orf204	60.6649140862706	2.2123011976621	0.39016024129586	5.6702374140283	1.42599772894511e-08	3.03625359140561e-07	Up
LINC01050	15.4614653996035	3.99358524835471	0.704336458772347	5.66999648905794	1.42800445913108e-08	3.03872934698668e-07	Up
MFHAS1	4849.90942900043	1.27231464438122	0.224430009229014	5.66909322310334	1.43555246018349e-08	3.05298678847646e-07	Up
ZKSCAN2-DT	54.2429312405795	1.85710199147326	0.327602878527731	5.6687596880076	1.43834938007178e-08	3.05712924613249e-07	Up
DDX12P	169.227529810881	1.71589271514892	0.302764472822715	5.66741764366015	1.44965693691248e-08	3.07934501554772e-07	Up
ZFP36	19354.3177048392	-1.8074	0.318955346395279	-5.66663	1.45632978333049e-08	3.09169539202915e-07	Down
AL035701.1	4.86863907030675	-3.48311	0.614740451636322	-5.66599	1.46176906908965e-08	3.10141398541974e-07	Down
CEACAM7	1362.21142197614	-4.14743	0.73203755269031	-5.66559	1.46517767147829e-08	3.10681519797266e-07	Down
SLC22A20P	585.203074980007	2.79698907354167	0.49371053605345	5.66524080263676	1.4681820422001e-08	3.11135340961828e-07	Up
SLC36A2	14.369716174063	-3.90252	0.688903444852899	-5.66483	1.47167663573854e-08	3.11692454528037e-07	Down
AC138474.1	0.88822388602828	-4.05481	0.715998051876728	-5.66316	1.48610261482444e-08	3.14431762513223e-07	Down
P3H2-AS1	53.8934453271326	3.65933269185339	0.646167777582447	5.66313087530348	1.48635706095683e-08	3.14431762513223e-07	Up
SNX31	420.965490628846	-3.48687	0.615757980136784	-5.66273	1.48982305715597e-08	3.14979912935412e-07	Down
LINC02837	23.6292073623638	5.6402561919002	0.996108999455167	5.6622881582088	1.49367718156377e-08	3.15609430294621e-07	Up
DUOXA1	2500.29266162201	-1.6169	0.285571717548348	-5.66197	1.4964063016344e-08	3.16000638653059e-07	Down
HIGD1A	1859.40745268093	-1.0753	0.189964393515281	-5.66053	1.50907066905208e-08	3.18488214766824e-07	Down
AL049649.1	24.6977945004562	4.52838553532837	0.800164729569002	5.65931659818038	1.51976963436661e-08	3.20558322702811e-07	Up
PLXNA3	2100.77382999198	1.14632045187196	0.202560160547216	5.65916046262587	1.52115279105317e-08	3.20662214530851e-07	Up
RN7SL192P	2.17982159917954	-1.68513	0.297808759772973	-5.65843	1.52766549556872e-08	3.21846671550333e-07	Down
PDIA4	17422.5703446669	0.979510335364926	0.173114776368553	5.65815556541282	1.53008416908102e-08	3.22167722267615e-07	None
PNPLA1	124.108301030759	3.29954462474726	0.583166988332021	5.65797565836957	1.53168852312545e-08	3.22317038428591e-07	Up
CNGA1	118.015250527687	-1.76208	0.311478219314189	-5.65717	1.53891244648622e-08	3.23648029414348e-07	Down
SLC16A7	796.14021390958	-2.16464	0.382675396835842	-5.6566	1.54404775997841e-08	3.24538468172929e-07	Down
CR589904.2	30.5971543977578	6.53663229285458	1.15575157031605	5.65574164962377	1.5517473347073e-08	3.25966527340351e-07	Up
UNC119	1698.58937905544	0.861102235457964	0.152286903687189	5.65447333033146	1.56324867686974e-08	3.28191070616297e-07	None
AC025884.1	56.7070607343442	4.50522351978155	0.796925492145881	5.65325562324571	1.57436894272123e-08	3.3033306400162e-07	Up
PCSK1	155.508767202015	2.17782443198388	0.385303000802191	5.65223843948711	1.58371686416491e-08	3.32100906780766e-07	Up
TOMM40P2	20.4381311312369	2.90074761474104	0.513322141475457	5.65093024509586	1.59581845197195e-08	3.34443791404249e-07	Up
CALHM1	77.9044369690112	5.15598857175464	0.912437256135943	5.65078698516717	1.59714913618797e-08	3.34527950252751e-07	Up
IGFBP7	6500.48816354411	1.42789155843552	0.25286656930986	5.64681825016496	1.634444595103e-08	3.42140567713276e-07	Up
DLGAP1-AS2	229.903339437019	2.38856698272711	0.423055071179566	5.64599539267378	1.64228243297757e-08	3.43581516556406e-07	Up
GRHL3	4642.84860910268	-2.04049	0.361426629272308	-5.64565	1.64558955399952e-08	3.44073472077542e-07	Down
DMXL1	1547.59426780882	-0.943955	0.167219888306843	-5.64499	1.65188918290801e-08	3.45190191704022e-07	None
HECTD1	9160.80880519967	-1.02635	0.181844757360541	-5.64409	1.66055528264042e-08	3.46799843105964e-07	Down
PRR5L	882.487119408036	1.6101421936421	0.28532846053186	5.64311807746327	1.6699773060953e-08	3.48565408150501e-07	Up
GPR4	352.484623637474	1.31226911363041	0.232572910311552	5.64239881537583	1.67697093195476e-08	3.49822354606207e-07	Up
LINC01524	18.1262046527489	3.26453179201488	0.578630527895682	5.64182433285549	1.6825772416789e-08	3.50788613703814e-07	Up
DCBLD2	3330.81643704734	1.50957979547583	0.267614782474946	5.64086849580948	1.69194550792837e-08	3.52537604241673e-07	Up
CHRNA9	36.1289969151411	3.80489347872541	0.674786828712435	5.6386599690832	1.71378567950738e-08	3.56730269798201e-07	Up
AC026120.1	8.48403576474184	4.1774570082252	0.74086336819918	5.63863350185522	1.71404906749309e-08	3.56730269798201e-07	Up
KLK13	10130.392161428	-3.33144	0.591056410363603	-5.63641	1.73633040451694e-08	3.6099409653646e-07	Down
CAPN11	24.1655887704535	1.76688289825184	0.313477883588863	5.63638773499302	1.7365415225695e-08	3.6099409653646e-07	Up
PRR11	2035.11270841298	1.10910278421287	0.196789851948871	5.63597549990045	1.74070127898008e-08	3.61553914546898e-07	Up
POLR2H	3308.78846453696	1.06199240836412	0.188432775889264	5.63592190027607	1.74124284911629e-08	3.61553914546898e-07	Up
PCNX2	907.137726371563	1.05149260176617	0.186576708593674	5.63571203336053	1.743364917618e-08	3.61785901203665e-07	Up
CBWD4P	22.017078848933	2.15447767532607	0.382310384634939	5.63541499764213	1.74637268645083e-08	3.62201316680081e-07	Up
LINC02551	39.314720375947	4.05328329004029	0.719302626218364	5.63501806096535	1.75039991490874e-08	3.62827570157106e-07	Up
AC103563.7	10.4551823711026	-4.15033	0.736653975538258	-5.63403	1.76045947058158e-08	3.64702780427443e-07	Down
EXOC3L2	255.30689068322	1.34418387869164	0.238634366025007	5.63281769127412	1.77288845079294e-08	3.67066409837837e-07	Up
CYP4B1	1010.90909826812	-3.93006	0.697792344245781	-5.63214	1.77990200454538e-08	3.68306733756646e-07	Down
YOD1	1488.50951948893	-1.34184	0.238252494041638	-5.63199	1.78141750876129e-08	3.68408600821082e-07	Down
AC007731.1	19.0764548480846	2.16851690902188	0.385060529984494	5.63162604359685	1.78518435947092e-08	3.68877152381786e-07	Up
NUF2	918.140938387743	1.16369039189983	0.206636824869221	5.63157313628062	1.78573219442148e-08	3.68877152381786e-07	Up
B4GALT5	7372.35758942916	-1.23935	0.220079183059601	-5.63137	1.78779336758371e-08	3.69091170870708e-07	Down
ASAP3	1916.17591012957	-1.27786	0.226927543373543	-5.63114	1.79022304310991e-08	3.69380978035371e-07	Down
JAK3	983.435897008936	1.63290830942669	0.290044045780731	5.62986323346607	1.80352574435722e-08	3.7191262557607e-07	Up
KRT75	2234.79141254765	3.68433499626987	0.654527346282447	5.62900086176074	1.81256492799146e-08	3.73562680207971e-07	Up
ANGPTL5	3.10173579167831	-3.27149	0.581281780842636	-5.62806	1.82250423954327e-08	3.75396253688532e-07	Down
C5orf66	96.8886653147487	-1.68902	0.300153498215319	-5.62719	1.83170549007404e-08	3.7707579285372e-07	Down
TRIM29	61601.6879621538	-1.30945	0.232788889599096	-5.62505	1.85452327774842e-08	3.81554917801897e-07	Down
ZNRF1	1731.96104333289	-0.904175	0.160765852005694	-5.62417	1.86400709004186e-08	3.83285125689036e-07	None
LUCAT1	189.656889741098	1.9881136382821	0.353500647585053	5.62407353950816	1.86506190864377e-08	3.83285125689036e-07	Up
RAD51D	656.815128757722	0.848696517162637	0.150929223401398	5.62314241096648	1.87514690918656e-08	3.8513784635061e-07	None
LRFN1	277.536525590358	1.81050097575409	0.322067380044414	5.62149751242867	1.89309225274618e-08	3.88601975827402e-07	Up
AP002498.1	6.85323343652437	-3.00592	0.534730710932746	-5.62137	1.8944401658829e-08	3.88657083604637e-07	Down
TMC7	247.513021158108	1.66197587660975	0.295667039154649	5.62110636803332	1.89738399746725e-08	3.89039355517132e-07	Up
CAND2	299.789048785112	-2.45915	0.437565881951167	-5.62006	1.90887773208084e-08	3.91173265472799e-07	Down
AL022724.3	28.3627723391731	3.40806470258737	0.606460958578713	5.61959455819618	1.91406099106832e-08	3.92012320724773e-07	Up
MCM7	12423.6997380671	1.20577341026555	0.214584756130405	5.61910096508806	1.91953664276292e-08	3.92910271874241e-07	Up
PTH2R	226.801827228247	4.18450223003756	0.74472577773164	5.61884972316003	1.92232962119671e-08	3.93258397790839e-07	Up
PLN	149.676764858781	-3.26419	0.580963611942533	-5.61859	1.92525890154893e-08	3.93633996310445e-07	Down
RGS9	304.455465644744	2.06927588862284	0.368332156552007	5.61796153774228	1.93223496835043e-08	3.9483609554743e-07	Up
DMBX1	37.2841931928456	3.79259119831281	0.675122061759537	5.61763777712785	1.93585796739651e-08	3.95352048304659e-07	Up
HOXB8	38.3686277655039	3.23925996345174	0.576677830969012	5.61710506195235	1.94183360343731e-08	3.96347612765082e-07	Up
AC128709.1	22.6913836855103	3.48501591197959	0.620468335848082	5.61675062308557	1.94581937519892e-08	3.969361280682e-07	Up
AC019080.4	47.8704458504721	4.07101002931406	0.724879105632091	5.61612274058328	1.95289961065911e-08	3.98154872490267e-07	Up
LAPTM4B	11039.0397794439	1.14730315015041	0.204331728639884	5.61490453679087	1.96670794073513e-08	4.00743177171297e-07	Up
TCTE3	77.8518234358222	1.48423896927489	0.264351298415802	5.61464603415835	1.9696502340663e-08	4.01115705189803e-07	Up
CAP2	622.708965238151	-2.27618	0.405434275221377	-5.61417	1.97505738123545e-08	4.01989491302332e-07	Down
AC008687.4	18.5795936852273	2.25551204716301	0.401769026805798	5.61395203879978	1.97757048716196e-08	4.02273589775517e-07	Up
AL645504.1	9.1891557820042	3.91407014205781	0.697383901383177	5.61250429540275	1.99419258315118e-08	4.05425770504565e-07	Up
CBX3	9351.44653444284	0.779505463769989	0.138903473142308	5.61185005771149	2.00174856126724e-08	4.0673226268864e-07	None
PHF24	229.720499866717	2.7402558658512	0.48835732992525	5.61116972744247	2.00963536881623e-08	4.08104463926837e-07	Up
ADGRD1	223.945772420284	-2.47679	0.441494833764199	-5.61001	2.02311474502061e-08	4.10610182606918e-07	Down
AC007750.1	9.2092500338552	3.31979692773456	0.591882769430815	5.60887577607141	2.03645124897258e-08	4.13084097009903e-07	Up
EEA1	2643.9701271951	-1.1311	0.20169700752907	-5.60792	2.04772866142198e-08	4.15137784090645e-07	Down
USP54	1713.77419075283	-1.45594	0.259633156640258	-5.60769	2.05038960314414e-08	4.15443318296032e-07	Down
B3GAT3	2055.14061061956	1.09833796504429	0.195875695914479	5.60732131628946	2.05481972403605e-08	4.16106772575467e-07	Up
MYRIP	45.4946015359893	-2.43037	0.433579736335353	-5.60536	2.07824195347572e-08	4.20613274507551e-07	Down
TMEM39A	2087.08156934252	0.745173083616212	0.132944748719464	5.6051336423122	2.08094337452735e-08	4.20923405617175e-07	None
MTHFR	1302.34811367903	-1.0193	0.18185543317176	-5.60501	2.08248836194229e-08	4.20944676915152e-07	Down
LINC00534	14.7049	3.95218644111265	0.705126766459235	5.6049303885575	2.08338679145341e-08	4.20944676915152e-07	Up
CA3	180.352159573604	-3.93579	0.70224910588478	-5.60455	2.08791384877264e-08	4.21575137061908e-07	Down
GTSE1	1111.29377491506	1.13770045739001	0.202998510857502	5.60447686332357	2.0888488946492e-08	4.21575137061908e-07	Up
SHROOM3	1283.66878860395	-2.01939	0.360434019773405	-5.60267	2.11073373397384e-08	4.25753322642735e-07	Down
CEACAM5	16997.3795357702	-3.37665	0.603058745356077	-5.5992	2.15339280066344e-08	4.3411482524013e-07	Down
BAZ2B	1638.73263020975	-1.01589	0.181450193566531	-5.59873	2.15926501488391e-08	4.35055046787327e-07	Down
LINC01410	97.2525110950524	1.54989214994358	0.276837663572097	5.59855956716646	2.16140137488654e-08	4.35241926749384e-07	Up
MAGEC2	30.6273251925806	8.80771117763046	1.57368721331501	5.59686264405542	2.1826549452081e-08	4.39276083299148e-07	Up
AL139393.2	20.4049510704228	-3.47657	0.621181419909855	-5.59671	2.18454342857655e-08	4.39410537127926e-07	Down
TCAP	2469.47913939622	-5.03656	0.899934976845883	-5.59658	2.18623690989856e-08	4.39442951866819e-07	Down
PGGHG	1562.44027525615	1.85866334406466	0.332119790339865	5.59636431831613	2.18893480186776e-08	4.39442951866819e-07	Up
CSK	5886.1635578977	-0.798491	0.142680916933208	-5.59634	2.18925505367066e-08	4.39442951866819e-07	None
HTR2B	14.4715274469756	-2.28151	0.407681485141764	-5.59631	2.18958660088619e-08	4.39442951866819e-07	Down
ADTRP	346.332761515426	2.73749078202195	0.489202744174594	5.59582057668292	2.19580699535656e-08	4.40445854416785e-07	Up
AC092053.3	14.0162512427762	-2.01735	0.360581542330295	-5.59471	2.20986977302164e-08	4.42937906018095e-07	Down
AC116049.1	9.50140682474446	3.63456013657118	0.649649412498533	5.59464853911399	2.21069134040971e-08	4.42937906018095e-07	Up
AC008406.2	0.566005464146476	-3.14103	0.561464174978541	-5.59435	2.21451708142667e-08	4.43457661383577e-07	Down
AC005776.2	12.9034801745212	2.00415303720327	0.358266096339817	5.59403487429723	2.21852362232638e-08	4.44013024023688e-07	Up
DNASE2	2995.47533845441	0.862765676450689	0.154317704144946	5.59084054050155	2.2597303303377e-08	4.52008836354494e-07	None
C16orf74	892.854120380015	1.64939	0.295061298859595	5.58998744029749	2.27086037024455e-08	4.53982940758774e-07	Up
TECR	9280.17481949933	-0.986112	0.176410386539504	-5.58988	2.27229611629384e-08	4.54017878286124e-07	None
RIMS2	336.075516824407	2.86622261254886	0.512772160512402	5.58966112685351	2.27513169868881e-08	4.54332317311651e-07	Up
RHBDD3	1460.46512407679	0.882511867451306	0.15788650822399	5.58953312337053	2.27680934800454e-08	4.54415302521638e-07	None
PLPPR5	9.85663405369972	4.89891405793062	0.876969836900447	5.58618307243644	2.32114548213377e-08	4.63007440909842e-07	Up
ZNF281	1265.79723145465	1.13924559296952	0.20394874599099	5.5859406608945	2.32438598157196e-08	4.63372870906424e-07	Up
HSPD1P6	14.3739921533707	2.13308049407332	0.381871896735014	5.58585356060776	2.32555138932901e-08	4.63372870906424e-07	Up
AL596442.3	59.2526870999338	4.56807081528663	0.817829854642758	5.58560046365884	2.32894106308144e-08	4.63791609381898e-07	Up
B3GNT4	223.480881461536	1.92201512575676	0.34416311234016	5.5846052550138	2.3423162436394e-08	4.66197326435802e-07	Up
USO1	5583.5638894874	-0.877508	0.157140163186313	-5.58424	2.34729668356288e-08	4.6693048116951e-07	None
ATP13A4	1383.88494054577	-2.96395	0.530925759186682	-5.5826	2.36947585489448e-08	4.71082154364857e-07	Down
B3GNT8	542.972487906428	-1.789	0.320476898450332	-5.58231	2.37348819798751e-08	4.71619440223732e-07	Down
NCAPH	1628.37145062647	1.13790412735095	0.203862797325066	5.58171545903262	2.38157780698763e-08	4.72903491130593e-07	Up
CTXN1	206.880603200663	1.98744113099111	0.356067435358321	5.58164250260935	2.38257723347006e-08	4.72903491130593e-07	Up
BX276092.9	9.00662268503212	5.25546368869774	0.941603951881531	5.58139510586821	2.38596934092255e-08	4.73315846390724e-07	Up
DLGAP3	59.490555798871	2.55553089535056	0.457988197220298	5.57990557586645	2.40649187897842e-08	4.77124119507808e-07	Up
TSGA10IP	37.7385705143037	4.76260722117251	0.853931979923758	5.57726766667966	2.44325776509834e-08	4.84146922577688e-07	Up
AL356515.1	3.27363020016176	-2.60537	0.467251626689759	-5.57595	2.46185011966269e-08	4.87562780849588e-07	Down
GUCY1B1	626.157003755302	1.74335838157657	0.312673819712106	5.57564551832885	2.46613654960187e-08	4.88143191140272e-07	Up
MIR1915HG	168.550819101119	1.83570852945704	0.329263029528871	5.57520390942061	2.47240092354545e-08	4.89114259627769e-07	Up
FEZ1	1959.57386259023	2.04490706540823	0.36687497377784	5.5738527061443	2.49166427232185e-08	4.92654432317123e-07	Up
SCARF2	404.295324306881	1.79360350536289	0.321821914923835	5.57327957540546	2.49987900012827e-08	4.94007373214152e-07	Up
ETNPPL	2.55426055054099	-3.82126	0.68567525215296	-5.57299	2.50403713964398e-08	4.94557636932976e-07	Down
LINC01269	81.3563919967364	-2.84344	0.510281651627122	-5.5723	2.51403352283138e-08	4.96259742267236e-07	Down
AC092821.3	13.9426592003619	2.16338178297465	0.388300268960694	5.57141458790396	2.52679234077987e-08	4.9850497660153e-07	Up
ACAN	220.084844101254	2.55854603335895	0.459274032746768	5.57084844979613	2.5350176786029e-08	4.99853841829668e-07	Up
SH3BGR	5.03756679914054	-2.49662	0.448263284407447	-5.56955	2.55402303993476e-08	5.03325668050635e-07	Down
EPS15	3274.24258050675	-0.596912	0.107181679977979	-5.56916	2.55969836092155e-08	5.04168159108208e-07	None
NR3C2	159.463631993208	-2.36007	0.424060468788459	-5.5654	2.61545526230453e-08	5.1486859879319e-07	Down
C15orf48	482.371694628835	-2.20025	0.39545706961554	-5.56381	2.63950292481171e-08	5.19318594578392e-07	Down
WDHD1	1439.7743395203	1.0803873207898	0.194190871462902	5.5635329954024	2.64366848738014e-08	5.19854090049819e-07	Up
KLK14	1110.54633385119	4.05332740033878	0.728612123081603	5.56307982249264	2.65054573846576e-08	5.2092193948395e-07	Up
CNGB1	688.437897504345	3.59462479757174	0.646263717564866	5.56216402046575	2.66449677838256e-08	5.23378104231664e-07	Up
MUCL1	337.512048002108	4.45894852406704	0.801910751435373	5.56040496537276	2.69149382377628e-08	5.28392776036341e-07	Up
DIABLO	38.1479032200913	1.04588934663227	0.188101033913428	5.56025304525244	2.69383782566132e-08	5.28564746119541e-07	Up
NCOA4	12323.5253341809	-0.880326	0.158414736255394	-5.5571	2.74301139165055e-08	5.37920071657833e-07	None
AQP2	4.53675192654434	-3.7104	0.66770721420317	-5.55692	2.74570062760655e-08	5.3815433367977e-07	Down
AL161449.2	12.8130808786116	4.8250487337085	0.868396408278937	5.55627440153881	2.75593511169634e-08	5.39681368740176e-07	Up
SLC6A7	7.17453765181732	3.36109305582777	0.604922302476366	5.55624	2.75648947955335e-08	5.39681368740176e-07	Up
AC068700.1	17.0345457954294	-2.92134	0.52586538100973	-5.5553	2.77137733862666e-08	5.42301310202461e-07	Down
CTSZ	8990.83795706599	1.21029588049679	0.217891921378092	5.55456977405165	2.78296335383213e-08	5.44272653746474e-07	Up
AL133230.1	17.9809832270528	2.62034566895749	0.471793702748214	5.55400729957583	2.79193814519357e-08	5.45731449064575e-07	Up
CTTNBP2NL	3127.60907023302	-0.942241	0.169658379381799	-5.55375	2.79598393793776e-08	5.45766171495121e-07	None
LUM	20651.1994707476	2.2726099253631	0.409204638419937	5.55372474304871	2.79645718232368e-08	5.45766171495121e-07	Up
AC027763.1	14.0678127960074	2.83955933573604	0.511297614261695	5.55363306327239	2.79792497729666e-08	5.45766171495121e-07	Up
LGR5	438.664841414542	3.75950836592901	0.676947695516716	5.55361720089669	2.79817901008191e-08	5.45766171495121e-07	Up
TFAP2E	175.663259378855	2.15598621813644	0.388256942824471	5.55298818986259	2.80827055553881e-08	5.47437906617081e-07	Up
LHX3	15.5532164343084	5.31387937414499	0.957175816232296	5.55162310207738	2.83029298493984e-08	5.51274153803886e-07	Up
TOGARAM2	77.577092086851	-2.53123	0.455948432378663	-5.55158	2.83101211049406e-08	5.51274153803886e-07	Down
LINC01882	135.451614491749	3.76552794183611	0.678484110707381	5.54991322922832	2.85811418769211e-08	5.56250817988402e-07	Up
AC025470.2	1.10747521062057	-2.65265	0.478062245020338	-5.54875	2.87727084414449e-08	5.59676589645717e-07	Down
FOXP4-AS1	17.2742567592036	2.91651912824768	0.525697633400273	5.54790233576533	2.89117288717493e-08	5.62077104766379e-07	Up
NOBOX	236.474822719336	8.55442092983464	1.54205732504827	5.54740786278284	2.89935858430586e-08	5.63364305601363e-07	Up
LINC01028	3.84521770307138	-5.51762	0.994688301938812	-5.54708	2.90478639638503e-08	5.64114531833026e-07	Down
CCDC87	68.5954212228585	1.7051201068563	0.307410351736205	5.54672312505437	2.91073113688499e-08	5.6496428346924e-07	Up
TADA2B	1507.63687400025	-0.727698	0.131204111724201	-5.5463	2.91775845007244e-08	5.66023130360227e-07	None
PRKN	86.9245534214654	-2.02379	0.364943126428891	-5.54551	2.93105639025208e-08	5.68296636139075e-07	Down
FKBP9	9745.9676306478	1.23735022994097	0.223133345251597	5.54533984396539	2.93383771694734e-08	5.68529747032772e-07	Up
SLC25A17	1485.99238521988	0.620176729083963	0.111844252203964	5.54500313483237	2.93948904335687e-08	5.69318466950317e-07	None
BRICD5	66.7747076313137	2.11509059093147	0.381521493156838	5.54383076410844	2.95924864234938e-08	5.72837351439728e-07	Up
ITGA6	44181.413727994	1.7261216094133	0.311444405337313	5.5423105370726	2.98506312879306e-08	5.77523900871544e-07	Up
ERVMER34-1	670.211187544184	1.92266380404576	0.347004956795531	5.54073873122991	3.01198314187422e-08	5.82419189168536e-07	Up
AC104109.2	22.8684549664429	-1.16056	0.209502834934415	-5.53959	3.03188336454441e-08	5.85952552551914e-07	Down
TAB3	1968.76536472697	-0.889262	0.160532678625596	-5.53945	3.03430209565722e-08	5.86105402114476e-07	None
CASP14	2140.27945195848	4.75356262388495	0.858243959363428	5.53870793033106	3.0471132115228e-08	5.88238261007884e-07	Up
MIDN	7376.96029515414	-0.999067	0.180381844775014	-5.53862	3.04861156795087e-08	5.88238261007884e-07	None
SPARC	62415.5469540672	2.00365522578151	0.361785947690654	5.53823397114014	3.05536908907189e-08	5.89226374140512e-07	Up
JAKMIP2	236.786672925472	3.57797640111461	0.64624116871489	5.5366	3.08406469570406e-08	5.9444191310934e-07	Up
HECTD4	2664.37890989282	-0.819559	0.148035571154956	-5.53623	3.09048417560112e-08	5.95360528317381e-07	None
BCL2L12	1198.40098917344	1.08937372396759	0.196802544909361	5.53536400898323	3.10582636136275e-08	5.97996139790726e-07	Up
SMIM24	44.4387048394228	3.39384	0.613138911614752	5.53519026202895	3.10890684811562e-08	5.98250090056755e-07	Up
AL354714.1	6.88980615863741	5.11184406769363	0.923532003461972	5.53510224716768	3.11046845878696e-08	5.98250090056755e-07	Up
DHX32	2385.75578917671	-0.736406	0.133059372221933	-5.53442	3.12260407679437e-08	6.00263533288741e-07	None
LGALS1	16375.4099558911	1.92940847790348	0.348664729575122	5.53370706654107	3.13532443536672e-08	6.02387173401168e-07	Up
YEATS2-AS1	31.1537145544211	1.88186261762162	0.340097738405405	5.5332994169411	3.14262325934308e-08	6.03467469080788e-07	Up
MAD1L1	80.7102633072845	2.55396164681453	0.461622798772295	5.53257259738231	3.15567762461539e-08	6.056512413341e-07	Up
COL16A1	6109.72865609594	1.94962525298958	0.352405184620143	5.53233986920787	3.15986875019113e-08	6.06104234258958e-07	Up
CALCOCO1	2694.08670296585	-0.890217	0.160913998588653	-5.53225	3.16140467140209e-08	6.06104234258958e-07	None
DEPDC1B	635.923893735846	1.22930004606098	0.22226570258532	5.53076804816117	3.18831688758144e-08	6.10938528671473e-07	Up
H2BW1	10.1823980356945	4.22816261537869	0.764533230154106	5.53038435559751	3.19529891508493e-08	6.11950731051239e-07	Up
PROC	144.261036325572	2.76590974714601	0.500203838799425	5.52956521442272	3.21025444045463e-08	6.14488097440559e-07	Up
TMEM100	41.4817339239243	-2.51656	0.455141495506724	-5.52919	3.21716371525823e-08	6.15483419595497e-07	Down
NKX3-2	59.3283261324428	2.89012973552053	0.5227819768396	5.52836529100023	3.23228477887663e-08	6.18047867570117e-07	Up
SMYD3	1021.44430394232	1.25225393166086	0.226526700486579	5.52806326570344	3.23785295998457e-08	6.18783948111702e-07	Up
KAT2A	3219.56520791078	1.01305826664091	0.183276663443886	5.52748095477565	3.24861480299761e-08	6.20456291570359e-07	Up
ITLN1	11.5612734062714	-3.93861	0.712560709607362	-5.5274	3.25005017609137e-08	6.20456291570359e-07	Down
HSPBAP1	651.828191195793	0.967656956424753	0.175106575508677	5.52610290969229	3.27422122262062e-08	6.24739454798386e-07	None
AP3M2	1248.04920243932	1.24335080903301	0.22502060288373	5.52549763487864	3.28553004124837e-08	6.26565196690401e-07	Up
A2ML1	24358.9751257859	-2.7691	0.501220530267082	-5.52471	3.30038289916703e-08	6.29005062101388e-07	Down
AF165147.1	269.024989020758	3.33622236446331	0.603885490002479	5.52459434726543	3.30247735813698e-08	6.29005062101388e-07	Up
SERPINB13	8324.32758275337	-2.31303	0.418685627278943	-5.52451	3.30410673518681e-08	6.29005062101388e-07	Down
DPEP1	41.3210619372256	2.71572227513012	0.491582939692982	5.52444370186286	3.30531197749153e-08	6.29005062101388e-07	Up
AC092119.2	15.929126548491	2.4802746597542	0.448995962024649	5.52404669425076	3.3127935818589e-08	6.30095789301794e-07	Up
TLCD2	936.979904069432	-1.2759	0.231022301299048	-5.52284	3.33568506283083e-08	6.34114787155354e-07	Down
MIOS	1911.21060227559	-0.774403	0.140228923297576	-5.52242	3.34358775970321e-08	6.3528167434361e-07	None
AFF2	292.298747397843	3.17236025667649	0.574541023112444	5.52155569238722	3.36011275156787e-08	6.38067904469252e-07	Up
GRK7	27.5180231643311	3.31216699478093	0.599870755953369	5.52146768601335	3.36179645820906e-08	6.38067904469252e-07	Up
DDIT3	751.566718757399	1.72473120291178	0.312419451915258	5.52056279574935	3.37915603193985e-08	6.40890840499999e-07	Up
GNB5	1248.13630725226	0.920234936767871	0.166693917889926	5.52050697719837	3.38022970728926e-08	6.40890840499999e-07	None
MCHR1	29.3682300216996	2.79897521294525	0.507088164299838	5.51970132611937	3.39576338979479e-08	6.43497162366112e-07	Up
AC068587.4	121.08542123913	-2.44326	0.442988490409787	-5.51541	3.47962627417096e-08	6.59042314579302e-07	Down
MTIF3	917.347924810929	-0.781115	0.141638471506694	-5.51485	3.49069507107622e-08	6.60599964691137e-07	None
YPEL2	931.972422402684	-1.06187	0.192549094463551	-5.51481	3.49151988003675e-08	6.60599964691137e-07	Down
KCNQ1OT1	155.013998917666	1.64666593183933	0.298598816181395	5.51464320219877	3.49488242718062e-08	6.60888874950831e-07	Up
SYDE1	678.384375997582	1.29671731307605	0.235155295802184	5.51430197926252	3.50166913735465e-08	6.61824657692672e-07	Up
SPHK1	3987.78336627929	1.39325520559397	0.252711020664036	5.51323484798165	3.52297630933983e-08	6.65502424017737e-07	Up
LRRK2	383.936010759594	-1.97759	0.358742152130191	-5.51256	3.53649824483157e-08	6.67706446277717e-07	Down
SLC39A14	4824.12434388654	1.32626254808135	0.24065744579316	5.5109973585494	3.56806078653185e-08	6.73312518967921e-07	Up
BLM	594.214316386076	1.25750903973872	0.228203581865219	5.51047021024161	3.57876377457692e-08	6.74978468850927e-07	Up
LINC02041	29.2720764736914	2.7165379775357	0.493009011898939	5.51011829798471	3.58592617195838e-08	6.75975245138018e-07	Up
GOLIM4	5775.87187710163	1.29741283170163	0.235465696531883	5.50998659597092	3.58861024933804e-08	6.76127221493543e-07	Up
GGTA1	186.579852294422	-1.86117	0.337862180547817	-5.50866	3.61569797190746e-08	6.80874505640836e-07	Down
AC013394.1	13.4072129880167	2.62803085168482	0.477090754496223	5.50845059753851	3.62005802068968e-08	6.81339200391698e-07	Up
IPO9	5541.2145776647	0.728388224635224	0.132259403432096	5.50726984799377	3.64441402549249e-08	6.85564926791312e-07	None
GFOD2	2188.84520808396	-1.19068	0.216212079098275	-5.50702	3.64951990796796e-08	6.86166915333611e-07	Down
AL355796.1	10.7732837897987	5.27265261777624	0.957586424221235	5.50618981682439	3.66683157235362e-08	6.89061955963423e-07	Up
GSTA2	33.854566577727	-4.60026	0.835502241869515	-5.50598	3.67121616516779e-08	6.89526019962787e-07	Down
TNMD	1.57051676292479	-3.91238	0.710641501699609	-5.50542	3.68280378217518e-08	6.91341763176315e-07	Down
RUVBL1	4762.6680445194	0.877949934396953	0.159475958079726	5.50521812170612	3.68711469731928e-08	6.91790331823765e-07	None
BCKDHB	596.045905697035	-1.07139	0.194622565464612	-5.50496	3.69251331649834e-08	6.9244240604439e-07	Down
HOXA11-AS	14.4337135385658	4.09817393883697	0.744533573780616	5.50435075483183	3.7053119606436e-08	6.94446670841382e-07	Up
AL033527.3	15.9050126470435	2.29059585068769	0.416149062947695	5.50426771230191	3.70705874561071e-08	6.94446670841382e-07	Up
ATP1B3	28736.3220325247	1.12536047748573	0.204463377171023	5.50397089716669	3.71330873061333e-08	6.95255750627837e-07	Up
RMI2	1183.8236730021	1.37964765087286	0.250708076036108	5.50300442126228	3.73373053989507e-08	6.98716050358222e-07	Up
NECTIN3-AS1	40.8233393159277	2.94139893605128	0.534551794661519	5.50255179278518	3.74333207089419e-08	7.00148941363872e-07	Up
PROCR	1081.49593461167	1.53915657170721	0.279751259730448	5.50187539169707	3.75772509552762e-08	7.02476075101101e-07	Up
AC110285.6	51.3617084300607	2.15536681581442	0.391802563245565	5.50115547473725	3.77310304429674e-08	7.04984821535568e-07	Up
LINC01711	14.2603099077288	3.62806867852003	0.659763371494638	5.49904531726421	3.81852997932764e-08	7.13102551378069e-07	Up
AC027329.1	31.1575582186521	2.83269644990123	0.515178772818465	5.49847276199672	3.83094700155589e-08	7.15050527688023e-07	Up
SCUBE3	515.490935603822	3.66323846011756	0.666402520901647	5.49703571823404	3.86228492966055e-08	7.20526263691338e-07	Up
HEXA-AS1	15.2483087379751	-1.6264	0.295876973455933	-5.49689	3.86538702297623e-08	7.20731536832e-07	Down
SPAG17	425.50973262413	-2.48096	0.451352303661663	-5.49672	3.86918675823341e-08	7.21066610922329e-07	Down
TNFRSF12A	4856.56029975706	1.74851299334044	0.318131078554348	5.49620301570672	3.88055746610691e-08	7.22811544579303e-07	Up
NFE2L1-DT	23.507708677441	1.69967912168515	0.309352841846843	5.49430582741064	3.92250233611874e-08	7.3024662157164e-07	Up
AC012676.1	39.2759676500341	1.65537738058368	0.301499583066214	5.49047983333407	4.00843259309242e-08	7.45496748629652e-07	Up
MAMDC2	231.406885735418	-2.80966	0.511732773418817	-5.49047	4.00855910386615e-08	7.45496748629652e-07	Down
AC087477.2	14.1591896248679	-1.97281	0.359332572118861	-5.49021	4.01458225299676e-08	7.46231461121054e-07	Down
ALX1	39.3545993980781	3.90305029755345	0.711109270008627	5.48867869140013	4.04951475301703e-08	7.52336319310516e-07	Up
CD300LF	117.432257646655	1.90306726872743	0.34675988757442	5.48814132464789	4.06185039853816e-08	7.54238904586728e-07	Up
FIG4	787.855011362899	-0.739498	0.134784256661289	-5.48653	4.0991008905543e-08	7.60763544146431e-07	None
AL160412.1	20.9279382437274	3.46964908724086	0.632419974844174	5.48630534336897	4.10427220853157e-08	7.61330864854092e-07	Up
CCDC102B	138.800847532688	1.35872663694138	0.247803067280315	5.48309047121032	4.17959132255699e-08	7.74903118273246e-07	Up
TNNI2	1830.8721011458	-3.94706	0.719882962103837	-5.48292	4.18361286912319e-08	7.75249518027691e-07	Down
ADAM23	3111.87028558249	2.99773300608144	0.54702007728882	5.4801151375266	4.2504914087155e-08	7.8693738638639e-07	Up
OXR1	2415.73186571121	-0.930409	0.169779842054068	-5.48009	4.25105739903216e-08	7.8693738638639e-07	None
KRT71	13.1933459459236	3.95761474730393	0.722406701958738	5.47837490512371	4.29249893169294e-08	7.9420053461256e-07	Up
AXDND1	27.1261886469376	3.3323932673162	0.608353188773543	5.47773	4.30821814123094e-08	7.96699507832666e-07	Up
SPINT1	15504.7	-1.03136	0.188296613864832	-5.47732	4.31815985031975e-08	7.98128056523422e-07	Down
SNX18	1765.12533545776	-1.02167	0.186533627359884	-5.47713	4.32287141229992e-08	7.98588944073159e-07	Down
TRIML2	36.0376531859089	4.80816518898608	0.877992124106666	5.4763192709482	4.34263864313452e-08	8.01399276797166e-07	Up
FOXH1	32.5069217295018	4.18225588563186	0.763703440534951	5.47628262968452	4.34353750410382e-08	8.01399276797166e-07	Up
IMPDH1	5282.9415804302	1.2228643141704	0.22330393375475	5.47623274524776	4.34476152842124e-08	8.01399276797166e-07	Up
SLC44A1	13319.041296835	1.10374363836511	0.2015710407429	5.47570541034668	4.3577213200181e-08	8.03378167574254e-07	Up
LGALS3	13437.5350174054	-1.24586	0.227549048193099	-5.47512	4.3720364745463e-08	8.05604776182393e-07	Down
DDHD1	1044.2720535956	1.23175149141548	0.225106610406095	5.47185837498679	4.45340674252526e-08	8.20178566570956e-07	Up
NME6	863.144189231135	-0.594841	0.108717557817404	-5.47144	4.4640245666532e-08	8.21713724551883e-07	None
GLIPR1	1034.7393819276	1.33930825305347	0.244821648012627	5.47054667724643	4.48649522326303e-08	8.25011112517504e-07	Up
AC064836.3	21.6063092749319	2.08540378658002	0.381205808561923	5.47054567307641	4.48652064521392e-08	8.25011112517504e-07	Up
HOXB13	119.176911040652	4.63432872963778	0.847231123273756	5.46996988464072	4.50112054584161e-08	8.27273329520303e-07	Up
DHRS9	1350.45117849691	-2.79288	0.510613290159056	-5.46966	4.50910743855236e-08	8.28318435332029e-07	Down
ENPP4	370.487602354052	-2.1199	0.38768641259659	-5.46809	4.54907270502877e-08	8.3523387427109e-07	Down
SLC30A3	50.5100983674518	2.53196151901811	0.463093776772651	5.46749199841036	4.56447806559607e-08	8.37635233189533e-07	Up
CT62	29.653707403436	3.85761671529991	0.705701582827149	5.4663568981179	4.593789582027e-08	8.42584788083964e-07	Up
MPZL3	2062.3106315638	-1.57556	0.288263285919157	-5.46568	4.61127851674061e-08	8.45361929711027e-07	Down
IGF2BP2-AS1	20.987292401673	2.9743773407433	0.544224353432991	5.46535141615915	4.61990632917239e-08	8.46512607541231e-07	Up
ALX4	39.8214882724143	3.74325626199482	0.684987957860019	5.46470374995962	4.63680520016463e-08	8.49176862827709e-07	Up
AC008443.2	11.6856572790097	5.39116737382319	0.986589165029956	5.46445021384306	4.64343675756459e-08	8.49959026213081e-07	Up
LINC01305	33.5306760586798	3.70530616101878	0.678118901514668	5.46409509120375	4.65274089927363e-08	8.51229349991601e-07	Up
PCBP1-AS1	602.419181847004	-1.04701	0.191635736129638	-5.46354	4.66722830196767e-08	8.5344619102258e-07	Down
LDHD	432.776763516019	-1.97052	0.360745851207781	-5.46234	4.69893120507236e-08	8.58807198165636e-07	Down
ELOVL6	1262.14339320826	-1.62068	0.296709967809476	-5.46215	4.70395137198054e-08	8.59288529417349e-07	Down
RPS10	47.7454523484766	1.89482417510572	0.347049688128954	5.45980659231037	4.76653546302947e-08	8.70279459160122e-07	Up
FOXL2	191.563079539684	3.58717734290816	0.657049844109219	5.45952087968516	4.77421190883222e-08	8.71239228471891e-07	Up
KLHL2	1264.8502561206	-1.03566	0.189724829948029	-5.45874	4.79515516387653e-08	8.74617840300782e-07	Down
UBA3	1600.35449364977	-0.558731	0.102378565790491	-5.4575	4.82896761026201e-08	8.80339133202449e-07	None
QRFPR	138.714537267256	4.53543265224567	0.831101727317299	5.45713298766148	4.83883945641162e-08	8.81692381721156e-07	Up
C10orf88B	44.6929437493642	2.19541132553645	0.4023201574249	5.45687628377473	4.84583733905088e-08	8.82520856816019e-07	Up
B4GALNT4	674.806784386641	2.26571816112434	0.415239097931763	5.45641817547891	4.85834999339241e-08	8.84352333225953e-07	Up
ITGA5	10723.1290888099	1.97006916837122	0.361212140874832	5.45405025312783	4.9235277900859e-08	8.95763608297336e-07	Up
NCK1-DT	172.75977734285	1.19267529566883	0.218704631942256	5.45336093285728	4.94266028761923e-08	8.98790321493588e-07	Up
FLYWCH1	2888.62402036859	0.78455968870085	0.143902623348141	5.45201797192245	4.98014215379822e-08	9.04817894812534e-07	None
TSPAN10	354.396862533779	2.33563112046079	0.42840493104345	5.4519239887645	4.98277550151586e-08	9.04817894812534e-07	Up
AC006547.1	30.3148410348718	1.37563679692425	0.252322288354091	5.45190361857286	4.98334643914249e-08	9.04817894812534e-07	Up
FAM219B	458.478196986514	-0.889288	0.163119067439458	-5.45177	4.98697530575355e-08	9.05020392558752e-07	None
XYLT2	2667.26189930066	0.912457001191489	0.167380216231046	5.45140293003306	4.99739973475494e-08	9.06455302014366e-07	None
GYS2	1.17027201784641	-4.95336	0.909033256895238	-5.44905	5.06406637254702e-08	9.18085144730893e-07	Down
GALNT16	105.516906138207	-2.6482	0.486084857107534	-5.44802	5.09334365755967e-08	9.22928225417393e-07	Down
AC010980.1	46.6370642620821	2.52138574789381	0.462839855599578	5.44764180826113	5.10420172232213e-08	9.24430498049337e-07	Up
CTLA4	214.661010923074	2.15880240747783	0.396483807996025	5.44486903106892	5.18435164699448e-08	9.38474515083138e-07	Up
P4HA1	3706.56403648205	1.37746971016423	0.253013637733756	5.44425084158401	5.20238662579048e-08	9.41265982219026e-07	Up
BST2	9981.09	2.38178713851842	0.437518328948992	5.44385681907307	5.21391350102553e-08	9.42877727797209e-07	Up
TMEM200B	304.585698765413	1.80946584420535	0.332405863926604	5.44354369333534	5.2230914413825e-08	9.44063289894462e-07	Up
RBM20	109.834892328553	-2.36224	0.434005243918596	-5.44289	5.24231680020948e-08	9.46658152828449e-07	Down
CAPN1	31486.0847892828	-1.04005	0.191084071831979	-5.44288	5.24270617064276e-08	9.46658152828449e-07	Down
SPTLC1	5086.03650873382	-0.705875	0.129748430205544	-5.44034	5.31791784699568e-08	9.59757554291124e-07	None
FBXO41	797.335490496282	1.43303801770711	0.263426686010336	5.43998802631136	5.32841522962551e-08	9.61170292297928e-07	Up
ACTN2	3243.03592230577	-5.19543	0.955215724030404	-5.43901	5.3577182340672e-08	9.65972183362993e-07	Down
EMILIN2	1418.27911672653	1.44937500464406	0.266498701582183	5.43858186189739	5.37063324855566e-08	9.6781606663787e-07	Up
[truncated: 53,314 more rows]
