# Supplementary material for: Integrative Analysis of Telomere‐Related Genes Reveals Prognostic Signatures in Laryngeal Cancer
Source: Int J Genomics. 2026 Apr 8;2026:5301600. doi: 10.1155/ijog/5301600 (PMC13059680; doi:10.1155/ijog/5301600)
Supplement: Supplementary file 5 — Supporting Information 5 Supporting Table 5: Summary of GO and KEGG enrichment terms for differentially expressed genes. [file IJOG-2026-5301600-s003.xlsx]

## Sheet: 01.candidate.gene.go.bp
Supplementary Table 5. Summary of GO and KEGG enrichment terms for differentially expressed genes.
ID	Description	GeneRatio	BgRatio	pvalue	p.adjust	qvalue	geneID	Count
GO:1902895	positive regulation of miRNA transcription	11/305	51/18614	5.07848866404215e-10	1.97451639257959e-06	1.598387484788e-06	TERT/AR/EGR1/ETS1/FOS/WT1/KLF4/PPARG/KLF5/GATA3/TEAD1	11
GO:0006310	DNA recombination	24/305	332/18614	1.35493848917373e-09	2.63400042295374e-06	2.13224530664709e-06	BLM/FEN1/EME1/EXO1/FANCB/INO80B/MCM2/MCM7/MSH5/STN1/RAD51/RAD51AP1/RAD54B/RAD54L/RMI2/TFRC/TRIP13/XRCC2/XRCC3/PIF1/FOXP3/ANKLE1/CDC45/DMC1	24
GO:2000630	positive regulation of miRNA metabolic process	11/305	60/18614	3.20562771793435e-09	3.17185292866831e-06	2.5676413950396e-06	TERT/AR/EGR1/ETS1/FOS/WT1/KLF4/PPARG/KLF5/GATA3/TEAD1	11
GO:0007127	meiosis I	15/305	129/18614	3.26322317764229e-09	3.17185292866831e-06	2.5676413950396e-06	AURKA/CDC25B/EME1/MSH5/NDC80/RAD51/RAD51AP1/RAD54B/RAD54L/TRIP13/MOV10L1/ANKLE1/CCNE1/DMC1/MEI1	15
GO:0061982	meiosis I cell cycle process	15/305	134/18614	5.54239029172821e-09	4.30976269084786e-06	3.48878883626681e-06	AURKA/CDC25B/EME1/MSH5/NDC80/RAD51/RAD51AP1/RAD54B/RAD54L/TRIP13/MOV10L1/ANKLE1/CCNE1/DMC1/MEI1	15
GO:0006260	DNA replication	21/305	278/18614	6.91596793244889e-09	4.48154722022688e-06	3.62784984526705e-06	BLM/FEN1/CHTF18/EME1/INO80B/MCM2/MCM7/STN1/ORC6/POLA2/RAD51/RFC4/RMI2/GLI1/GLI2/WDHD1/LPIN1/RNASEH2A/DSCC1/CCNE1/CDC45	21
GO:0051321	meiotic cell cycle	21/305	284/18614	1.00801362692319e-08	5.59879568782483e-06	4.53227179624113e-06	AURKA/CDC25B/EME1/EXO1/MSH5/NDC80/RAD51/RAD51AP1/RAD54B/RAD54L/TDRD12/TRIP13/XRCC2/NEK2/MOV10L1/PLCB1/ANKLE1/CCNE1/DMC1/MEI1/ZFP42	21
GO:1902893	regulation of miRNA transcription	11/305	68/18614	1.27648354969862e-08	6.20371005153528e-06	5.02195501789325e-06	TERT/AR/EGR1/ETS1/FOS/WT1/KLF4/PPARG/KLF5/GATA3/TEAD1	11
GO:0061614	miRNA transcription	11/305	69/18614	1.49665064702901e-08	6.46553079516531e-06	5.23390109311898e-06	TERT/AR/EGR1/ETS1/FOS/WT1/KLF4/PPARG/KLF5/GATA3/TEAD1	11
GO:0000724	double-strand break repair via homologous recombination	16/305	171/18614	2.30076714160359e-08	8.94538264655476e-06	7.24136184567867e-06	BLM/FEN1/FANCB/MCM2/MCM7/STN1/RAD51/RAD51AP1/RAD54B/RAD54L/RMI2/XRCC2/XRCC3/ANKLE1/CDC45/DMC1	16
GO:0140013	meiotic nuclear division	17/305	196/18614	2.59079346562478e-08	9.15727726759013e-06	7.41289230834268e-06	AURKA/CDC25B/EME1/MSH5/NDC80/RAD51/RAD51AP1/RAD54B/RAD54L/TDRD12/TRIP13/MOV10L1/PLCB1/ANKLE1/CCNE1/DMC1/MEI1	17
GO:0000725	recombinational repair	16/305	175/18614	3.19444316856121e-08	1.03499958661383e-05	8.3784079596474e-06	BLM/FEN1/FANCB/MCM2/MCM7/STN1/RAD51/RAD51AP1/RAD54B/RAD54L/RMI2/XRCC2/XRCC3/ANKLE1/CDC45/DMC1	16
GO:2000628	regulation of miRNA metabolic process	11/305	81/18614	8.35671980398494e-08	2.4993020459918e-05	2.02320584728056e-05	TERT/AR/EGR1/ETS1/FOS/WT1/KLF4/PPARG/KLF5/GATA3/TEAD1	11
GO:1903046	meiotic cell cycle process	17/305	215/18614	1.00732892814569e-07	2.79749633759318e-05	2.26459661289896e-05	AURKA/CDC25B/EME1/MSH5/NDC80/RAD51/RAD51AP1/RAD54B/RAD54L/TDRD12/TRIP13/MOV10L1/PLCB1/ANKLE1/CCNE1/DMC1/MEI1	17
GO:0000280	nuclear division	25/305	450/18614	1.16522640742735e-07	3.02026684805168e-05	2.44493119874229e-05	AURKA/AURKB/CDC25B/EME1/KAT2B/KIF4A/MSH5/NDC80/PKMYT1/RAD51/RAD51AP1/RAD54B/RAD54L/TDRD12/TRIP13/XRCC3/MAD1L1/NEK2/MOV10L1/DSCC1/PLCB1/ANKLE1/CCNE1/DMC1/MEI1	25
GO:0006302	double-strand break repair	20/305	303/18614	1.4821800971832e-07	3.38983306932251e-05	2.74409813658065e-05	BLM/FEN1/EME1/FANCB/MCM2/MCM7/STN1/RAD51/RAD51AP1/RAD54B/RAD54L/RMI2/TRIP13/XRCC2/XRCC3/FOXM1/HMGA2/ANKLE1/CDC45/DMC1	20
GO:0051054	positive regulation of DNA metabolic process	20/305	303/18614	1.4821800971832e-07	3.38983306932251e-05	2.74409813658065e-05	AURKB/CHTF18/FANCB/INO80B/STN1/RAD51/RAD51AP1/RFC4/TFRC/GLI1/GLI2/WT1/KLF4/NEK2/FGFR4/MAPK3/FOXM1/LPIN1/DSCC1/GREM1	20
GO:0048285	organelle fission	26/305	497/18614	2.09093435637141e-07	4.51641820976225e-05	3.65607820207633e-05	AURKA/AURKB/CDC25B/EME1/KAT2B/KIF4A/MSH5/NDC80/PKMYT1/RAD51/RAD51AP1/RAD54B/RAD54L/TDRD12/TRIP13/XRCC3/MAD1L1/NEK2/MOV10L1/DSCC1/PLCB1/PPARG/ANKLE1/CCNE1/DMC1/MEI1	26
GO:0044772	mitotic cell cycle phase transition	25/305	467/18614	2.35041632131378e-07	4.80969403014104e-05	3.89348742422615e-05	BLM/TERT/AURKA/AURKB/CDC25B/CLSPN/E2F1/NDC80/PKMYT1/TRIP13/XRCC3/MAD1L1/KLF4/CAMK2A/BRSK2/APPL1/ANXA1/FOXO4/FOXM1/CDK14/CDK18/PLCB1/CCNE1/PIM2/FHL1	25
GO:0007131	reciprocal meiotic recombination	9/305	57/18614	3.41505495557024e-07	6.32273031774148e-05	5.11830291586718e-05	EME1/MSH5/RAD51/RAD51AP1/RAD54B/RAD54L/TRIP13/ANKLE1/DMC1	9
GO:0140527	reciprocal homologous recombination	9/305	57/18614	3.41505495557024e-07	6.32273031774148e-05	5.11830291586718e-05	EME1/MSH5/RAD51/RAD51AP1/RAD54B/RAD54L/TRIP13/ANKLE1/DMC1	9
GO:0006261	DNA-templated DNA replication	14/305	160/18614	4.02575794289971e-07	7.11461221908822e-05	5.75933791831107e-05	BLM/FEN1/CHTF18/EME1/MCM2/MCM7/ORC6/POLA2/RAD51/RFC4/WDHD1/DSCC1/CCNE1/CDC45	14
GO:0032508	DNA duplex unwinding	10/305	77/18614	5.00849249428451e-07	8.46652992077312e-05	6.85372657112617e-05	BLM/CHTF18/MCM2/MCM7/RAD51/RAD54B/RFC4/ANXA1/DSCC1/CDC45	10
GO:0010586	miRNA metabolic process	11/305	97/18614	5.43450911012979e-07	8.80390475841026e-05	7.12683431547722e-05	TERT/AR/EGR1/ETS1/FOS/WT1/KLF4/PPARG/KLF5/GATA3/TEAD1	11
GO:2000278	regulation of DNA biosynthetic process	12/305	121/18614	7.1872940775042e-07	0.000111776797493345	9.04842496494212e-05	AURKB/CHTF18/STN1/PARP4/RFC4/KLF4/PIF1/NEK2/FGFR4/MAPK3/DSCC1/GREM1	12
GO:0035825	homologous recombination	9/305	64/18614	9.45574726931257e-07	0.000141399789934951	0.000114464309049573	EME1/MSH5/RAD51/RAD51AP1/RAD54B/RAD54L/TRIP13/ANKLE1/DMC1	9
GO:0032392	DNA geometric change	10/305	83/18614	1.01837738489414e-06	0.000146646343424757	0.000118711437849259	BLM/CHTF18/MCM2/MCM7/RAD51/RAD54B/RFC4/ANXA1/DSCC1/CDC45	10
GO:0044839	cell cycle G2/M phase transition	13/305	151/18614	1.26111537082777e-06	0.00017511487720637	0.000141756953337407	BLM/AURKA/AURKB/CDC25B/CLSPN/NDC80/PKMYT1/BRSK2/FOXO4/FOXM1/CDK14/PLCB1/FHL1	13
GO:0000723	telomere maintenance	13/305	156/18614	1.82205455568771e-06	0.000244280969397029	0.000197747481724365	BLM/FEN1/TERT/AURKB/EXO1/INO80B/STN1/RAD51/XRCC3/PIF1/NEK2/MAPK3/CCNE1	13
GO:0071103	DNA conformation change	10/305	90/18614	2.16506778642238e-06	0.000280592785120341	0.000227142199347471	BLM/CHTF18/MCM2/MCM7/RAD51/RAD54B/RFC4/ANXA1/DSCC1/CDC45	10
GO:0043434	response to peptide hormone	22/305	427/18614	2.383221857105e-06	0.00029890214775562	0.000241963781077893	KAT2B/RAB10/EGR1/FOS/LTA4H/NEFL/CAMK2A/MAPK3/SOCS1/APPL1/ANXA1/PKLR/FOXO4/LPIN1/PDK4/PCSK9/PLCB1/PPARG/KLF15/RARRES2/ATP2B1/IRS4	22
GO:0000086	G2/M transition of mitotic cell cycle	12/305	136/18614	2.50352040217967e-06	0.00030417772886483	0.00024623440797754	BLM/AURKA/AURKB/CDC25B/CLSPN/PKMYT1/BRSK2/FOXO4/FOXM1/CDK14/PLCB1/FHL1	12
GO:0032868	response to insulin	17/305	272/18614	2.72520706249663e-06	0.000321078941181422	0.000259916080282773	KAT2B/RAB10/EGR1/FOS/MAPK3/SOCS1/APPL1/PKLR/FOXO4/LPIN1/PDK4/PCSK9/PPARG/KLF15/RARRES2/ATP2B1/IRS4	17
GO:2000573	positive regulation of DNA biosynthetic process	9/305	74/18614	3.28816200481095e-06	0.000376010996314853	0.000304384036977856	AURKB/CHTF18/RFC4/KLF4/NEK2/FGFR4/MAPK3/DSCC1/GREM1	9
GO:1901987	regulation of cell cycle phase transition	22/305	457/18614	7.07372981185032e-06	0.000785790328813544	0.000636103823682179	BLM/TERT/AURKA/AURKB/CDC25B/CLSPN/E2F1/EME1/NDC80/RAD51/TRIP13/XRCC3/GLI1/MAD1L1/KLF4/APPL1/ANXA1/FOXO4/PLCB1/TBX2/CDC45/FHL1	22
GO:0032869	cellular response to insulin stimulus	14/305	211/18614	1.06096395022754e-05	0.00111543103640445	0.000902950725267843	KAT2B/RAB10/MAPK3/SOCS1/APPL1/PKLR/FOXO4/LPIN1/PDK4/PCSK9/PPARG/RARRES2/ATP2B1/IRS4	14
GO:0051972	regulation of telomerase activity	7/305	47/18614	1.06149558505567e-05	0.00111543103640445	0.000902950725267843	AURKB/PARP4/KLF4/PIF1/NEK2/MAPK3/GREM1	7
GO:0009410	response to xenobiotic stimulus	21/305	440/18614	1.30530118447282e-05	0.00133026298953864	0.00107685898275951	E2F1/MCM7/PARP4/RAD51/RAD54B/RAD54L/TFRC/UCHL1/FOS/TFAP2B/ALDH3A1/ENO2/ADA/NTRK1/ABCC2/ABCC5/FOSB/HNF4A/GATA3/GATA4/CYP2E1	21
GO:0032200	telomere organization	13/305	187/18614	1.33436873950635e-05	0.00133026298953864	0.00107685898275951	BLM/FEN1/TERT/AURKB/EXO1/INO80B/STN1/RAD51/XRCC3/PIF1/NEK2/MAPK3/CCNE1	13
GO:0015820	leucine transport	4/305	10/18614	1.37318701037885e-05	0.00133473777408825	0.00108048135816652	SLC3A2/SLC7A7/SLC7A8/SLC7A5	4
GO:0071375	cellular response to peptide hormone stimulus	17/305	308/18614	1.41115674042748e-05	0.00133818961141026	0.00108327564926269	KAT2B/RAB10/FOS/CAMK2A/MAPK3/SOCS1/APPL1/PKLR/FOXO4/LPIN1/PDK4/PCSK9/PLCB1/PPARG/RARRES2/ATP2B1/IRS4	17
GO:1901653	cellular response to peptide	19/305	375/18614	1.48582038304206e-05	0.00136686458688333	0.00110648828102154	KAT2B/RAB10/FOS/KLF2/CAMK2A/MAPK3/SOCS1/APPL1/PKLR/FOXO4/LPIN1/PDK4/PCSK9/PLCB1/PPARG/KLF15/RARRES2/ATP2B1/IRS4	19
GO:0006275	regulation of DNA replication	11/305	136/18614	1.51170723343578e-05	0.00136686458688333	0.00110648828102154	BLM/CHTF18/INO80B/MCM2/MCM7/STN1/RFC4/GLI1/GLI2/LPIN1/DSCC1	11
GO:0045165	cell fate commitment	16/305	281/18614	1.72409400325635e-05	0.0015234721556047	0.00123326341381255	RAB10/AR/GLI2/MITF/PITX1/WT1/KLF4/TRIM15/GAP43/FOXP3/TBX15/MYF6/TBX2/PPARG/GATA3/GATA4	16
GO:0006268	DNA unwinding involved in DNA replication	5/305	21/18614	1.87512598372673e-05	0.0016201088499399	0.00131149162370595	BLM/MCM2/MCM7/RAD51/CDC45	5
GO:0010948	negative regulation of cell cycle process	17/305	317/18614	2.04370648099895e-05	0.00172532332627214	0.00139666361965391	BLM/AURKB/CLSPN/E2F1/EME1/KAT2A/KAT2B/NDC80/RAD51/TRIP13/XRCC3/MAD1L1/KLF4/NEK2/FOXO4/CDC45/FHL1	17
GO:0007517	muscle organ development	18/305	351/18614	2.12650832427601e-05	0.00172532332627214	0.00139666361965391	EGR1/FOS/PAX5/PITX1/WT1/MAPK12/TAGLN/BASP1/FOXO4/USP2/TNNC1/FOXH1/FOXL2/MYF6/KLF5/DMD/FHL1/RYR2	18
GO:0070327	thyroid hormone transport	4/305	11/18614	2.13002879786684e-05	0.00172532332627214	0.00139666361965391	CRYM/SLC3A2/SLC7A8/SLC7A5	4
GO:0045787	positive regulation of cell cycle	18/305	354/18614	2.38061496222671e-05	0.00188894509655866	0.00152911680710158	FEN1/TERT/AURKA/AURKB/CDC25B/ECT2/KAT2B/NDC80/RAD51AP1/XRCC3/GLI1/MAD1L1/MAGEA4/ANXA1/ASNS/USP2/PLCB1/TBX2	18
GO:0071897	DNA biosynthetic process	13/305	198/18614	2.44833983983092e-05	0.00190382905945253	0.00154116549917778	TERT/AURKB/CHTF18/STN1/PARP4/RFC4/KLF4/PIF1/NEK2/FGFR4/MAPK3/DSCC1/GREM1	13
GO:0006270	DNA replication initiation	6/305	37/18614	2.79255185321415e-05	0.00212891011868561	0.00172337049352122	MCM2/MCM7/ORC6/POLA2/CCNE1/CDC45	6
GO:0090068	positive regulation of cell cycle process	15/305	262/18614	2.96359130148768e-05	0.00221585441926617	0.00179375262984781	FEN1/TERT/AURKA/AURKB/CDC25B/ECT2/KAT2B/NDC80/RAD51AP1/XRCC3/GLI1/MAD1L1/ANXA1/PLCB1/TBX2	15
GO:0090232	positive regulation of spindle checkpoint	4/305	12/18614	3.15384822444223e-05	0.0022707707215984	0.00183820783451896	AURKB/NDC80/XRCC3/MAD1L1	4
GO:0090267	positive regulation of mitotic cell cycle spindle assembly checkpoint	4/305	12/18614	3.15384822444223e-05	0.0022707707215984	0.00183820783451896	AURKB/NDC80/XRCC3/MAD1L1	4
GO:0045786	negative regulation of cell cycle	19/305	404/18614	4.12900590225003e-05	0.00291883180871784	0.0023628186885603	BLM/AURKB/CLSPN/E2F1/EME1/KAT2A/KAT2B/NDC80/RAD51/TRIP13/XRCC3/MAD1L1/KLF4/MAPK12/NEK2/FOXO4/CDC45/GATA3/FHL1	19
GO:0007144	female meiosis I	4/305	13/18614	4.4968521541814e-05	0.00306732652201005	0.00248302639723036	AURKA/CDC25B/NDC80/TRIP13	4
GO:0030497	fatty acid elongation	4/305	13/18614	4.4968521541814e-05	0.00306732652201005	0.00248302639723036	ELOVL6/ELOVL2/ELOVL3/ABCD1	4
GO:0006312	mitotic recombination	5/305	25/18614	4.63956391682326e-05	0.00311010767389807	0.00251765809642496	RAD51/RAD54B/XRCC3/ANKLE1/DMC1	5
GO:0098813	nuclear chromosome segregation	17/305	339/18614	4.76380192892382e-05	0.00313926472875522	0.00254126097546516	AURKA/AURKB/ECT2/EME1/KAT2B/KIF4A/MSH5/NDC80/RMI2/TRIP13/XRCC3/MAD1L1/NEK2/DSCC1/ANKLE1/CCNE1/DMC1	17
GO:0000075	cell cycle checkpoint signaling	12/305	188/18614	6.5941913619223e-05	0.00426842205085602	0.00345532324346423	BLM/AURKB/CLSPN/E2F1/EME1/NDC80/RAD51/TRIP13/XRCC3/MAD1L1/FOXO4/CDC45	12
GO:0008608	attachment of spindle microtubules to kinetochore	6/305	43/18614	6.74328942010477e-05	0.00426842205085602	0.00345532324346423	AURKB/ECT2/KAT2B/NDC80/MAD1L1/NEK2	6
GO:0009914	hormone transport	16/305	315/18614	6.82956225739468e-05	0.00426842205085602	0.00345532324346423	TFAP2B/CRYM/IL1RN/BRSK2/SLC3A2/ANXA1/CFTR/SLC7A8/SLC7A5/PLCB1/FOXL2/HNF4A/PPARG/KLF7/GATA3/DOC2B	16
GO:0033044	regulation of chromosome organization	14/305	250/18614	6.91642461944262e-05	0.00426842205085602	0.00345532324346423	FEN1/AURKB/INO80B/KAT2B/MCM2/NDC80/STN1/RMI2/TRIP13/XRCC3/MAD1L1/PIF1/NEK2/MAPK3	14
GO:0097305	response to alcohol	14/305	252/18614	7.5327677624844e-05	0.00457615641570927	0.0037044367779323	BLM/RAD51/FOS/NEFL/KLF2/CTNNA1/CFTR/FOXP3/FOSB/KLF9/GATA3/ATP2B1/S100A8/CYP2E1	14
GO:0015803	branched-chain amino acid transport	4/305	15/18614	8.36523170519456e-05	0.004928574957597	0.00398972252631986	SLC3A2/SLC7A7/SLC7A8/SLC7A5	4
GO:0060537	muscle tissue development	19/305	426/18614	8.36640810703194e-05	0.004928574957597	0.00398972252631986	KAT2A/EGR1/FOS/GLI1/PAX5/PITX1/TFAP2B/WT1/TNNC1/FOXH1/FOXL2/MYF6/TBX2/GREM1/KLF5/GATA4/DSG2/DMD/RYR2	19
GO:1901990	regulation of mitotic cell cycle phase transition	17/305	357/18614	8.99939223261133e-05	0.00515804798800283	0.00417548285795118	BLM/TERT/AURKA/AURKB/CDC25B/CLSPN/E2F1/NDC80/TRIP13/XRCC3/MAD1L1/KLF4/APPL1/ANXA1/FOXO4/PLCB1/FHL1	17
GO:2000243	positive regulation of reproductive process	8/305	87/18614	9.02127734527244e-05	0.00515804798800283	0.00417548285795118	AURKA/CDC25B/RAD51AP1/AR/WT1/NR5A1/SYDE1/PLCB1	8
GO:0046394	carboxylic acid biosynthetic process	16/305	328/18614	0.000109507201774606	0.00617049276086473	0.00499506534410482	SHMT1/LTA4H/ACOT7/FGFR4/ANXA1/PSPH/PSAT1/ASNS/PKLR/ELOVL6/PDK4/ELOVL2/ELOVL3/ABCD1/PLOD2/CYP2E1	16
GO:0016053	organic acid biosynthetic process	16/305	331/18614	0.000121648952235401	0.00675673037558914	0.00546962958171203	SHMT1/LTA4H/ACOT7/FGFR4/ANXA1/PSPH/PSAT1/ASNS/PKLR/ELOVL6/PDK4/ELOVL2/ELOVL3/ABCD1/PLOD2/CYP2E1	16
GO:0010212	response to ionizing radiation	10/305	143/18614	0.000126119113624268	0.00690635371508666	0.00559075092270661	BLM/ECT2/RAD51/RAD51AP1/RAD54B/RAD54L/XRCC2/EGR1/ANXA1/GATA3	10
GO:0060562	epithelial tube morphogenesis	16/305	334/18614	0.000134951712443957	0.0072873924719737	0.00589920497379287	ITGAX/KAT2A/AR/GLI2/WT1/RGMA/CCM2/MET/FOXH1/PIK3CD/TBX2/GREM1/GATA3/GATA4/TEAD2/RYR2	16
GO:0051783	regulation of nuclear division	10/305	145/18614	0.000141455177702337	0.007367867876914	0.00596435048515618	AURKA/AURKB/NDC80/PKMYT1/RAD51AP1/TRIP13/XRCC3/MAD1L1/NEK2/PLCB1	10
GO:0048608	reproductive structure development	15/305	301/18614	0.000141698245353564	0.007367867876914	0.00596435048515618	FANCG/AR/GLI1/WT1/NR5A1/NTRK1/BASP1/CTNNA1/ANXA1/FOXF2/FOXL2/DMC1/GATA3/GATA4/ZFP42	15
GO:0051412	response to corticosterone	4/305	17/18614	0.000142127080958989	0.007367867876914	0.00596435048515618	FOS/NEFL/FOSB/ATP2B1	4
GO:2001251	negative regulation of chromosome organization	8/305	93/18614	0.000144462386882987	0.00739039158159283	0.0059825836119132	AURKB/MCM2/NDC80/STN1/TRIP13/XRCC3/MAD1L1/PIF1	8
GO:1901605	alpha-amino acid metabolic process	12/305	206/18614	0.000157131000503492	0.00793409519425424	0.00642271622017007	SHMT1/CRYM/PIPOX/SCLY/PSPH/PSAT1/ASNS/ASPG/SLC7A7/SLC7A11/HNF4A/PLOD2	12
GO:0010165	response to X-ray	5/305	32/18614	0.000160090646514753	0.0079799029955046	0.00645979801726196	BLM/RAD51/XRCC2/ANXA1/GATA3	5
GO:0061458	reproductive system development	15/305	305/18614	0.000163692278378375	0.00805614656120406	0.00652151781947155	FANCG/AR/GLI1/WT1/NR5A1/NTRK1/BASP1/CTNNA1/ANXA1/FOXF2/FOXL2/DMC1/GATA3/GATA4/ZFP42	15
GO:0009314	response to radiation	19/305	452/18614	0.000180132082040026	0.00851534867197932	0.00689324575731486	BLM/FEN1/AURKB/ECT2/FANCG/RAD51/RAD51AP1/RAD54B/RAD54L/XRCC2/BHLHE40/EGR1/FOS/NTRK1/ANXA1/FOXP3/USP2/SLC7A11/GATA3	19
GO:0051988	regulation of attachment of spindle microtubules to kinetochore	4/305	18/18614	0.000180386084913759	0.00851534867197932	0.00689324575731486	AURKB/ECT2/KAT2B/NEK2	4
GO:1901978	positive regulation of cell cycle checkpoint	4/305	18/18614	0.000180386084913759	0.00851534867197932	0.00689324575731486	AURKB/NDC80/XRCC3/MAD1L1	4
GO:1901988	negative regulation of cell cycle phase transition	14/305	274/18614	0.000181783420723838	0.00851534867197932	0.00689324575731486	BLM/AURKB/CLSPN/E2F1/EME1/NDC80/RAD51/TRIP13/XRCC3/MAD1L1/KLF4/FOXO4/CDC45/FHL1	14
GO:0048599	oocyte development	6/305	52/18614	0.000199029480162188	0.00921222165322126	0.00745737024667846	AURKA/CDC25B/TDRD5/TRIP13/FOXL2/DMC1	6
GO:0097306	cellular response to alcohol	8/305	98/18614	0.000208030084581091	0.00951554081001506	0.00770290963340509	BLM/RAD51/FOS/KLF2/CTNNA1/CFTR/KLF9/ATP2B1	8
GO:0051973	positive regulation of telomerase activity	5/305	34/18614	0.00021536315451169	0.00973641796210991	0.00788171152986481	AURKB/KLF4/NEK2/MAPK3/GREM1	5
GO:0033047	regulation of mitotic sister chromatid segregation	6/305	53/18614	0.000221383774346634	0.00989356453631853	0.00800892299209238	AURKB/KAT2B/NDC80/TRIP13/XRCC3/MAD1L1	6
GO:0044843	cell cycle G1/S phase transition	14/305	281/18614	0.000235695222957708	0.0104134434870406	0.00842976933784148	TERT/E2F1/GLI1/KLF4/CAMK2A/APPL1/ANXA1/CDK14/CDK18/PLCB1/TBX2/CCNE1/PIM2/FHL1	14
GO:0007548	sex differentiation	14/305	283/18614	0.000253423058959873	0.0110708859914156	0.00896197452738047	FANCG/AR/WT1/NR5A1/NTRK1/BASP1/CTNNA1/FOXF2/FOXL2/HNF4A/DMC1/GATA3/GATA4/ZFP42	14
GO:0007281	germ cell development	15/305	319/18614	0.000265669724571821	0.0114769321015027	0.00929067223941222	AURKA/CDC25B/FANCG/TDRD12/TDRD5/TRIP13/GLI1/WT1/CFTR/MOV10L1/FOXL2/ZBTB16/DMC1/CEP131/CHD5	15
GO:0060231	mesenchymal to epithelial transition	4/305	20/18614	0.000278322160537127	0.0118913907710808	0.00962617998850213	WT1/BASP1/GREM1/GATA3	4
GO:1905332	positive regulation of morphogenesis of an epithelium	5/305	36/18614	0.000284077291451958	0.0120053533604914	0.00971843365493541	ITGAX/AR/PIK3CD/GREM1/GATA3	5
GO:0009994	oocyte differentiation	6/305	56/18614	0.000300499947613155	0.0125628365195693	0.0101697209209206	AURKA/CDC25B/TDRD5/TRIP13/FOXL2/DMC1	6
GO:0031099	regeneration	11/305	190/18614	0.00030946841507931	0.0128001404024293	0.0103618203929131	AURKA/GLI1/KLF4/NEFL/GAP43/CTNNA1/ANXA1/LPIN1/SLC7A5/KLF5/GATA4	11
GO:0010639	negative regulation of organelle organization	16/305	362/18614	0.000334195009722579	0.0133290719967594	0.0107899949291506	AURKB/KAT2A/KAT2B/MCM2/NDC80/STN1/TFRC/TRIP13/XRCC3/MAD1L1/PIF1/TMSB10/MET/PARL/RHPN1/PPARG	16
GO:0051315	attachment of mitotic spindle microtubules to kinetochore	4/305	21/18614	0.000339397666584152	0.0133290719967594	0.0107899949291506	AURKB/KAT2B/NDC80/MAD1L1	4
GO:0090231	regulation of spindle checkpoint	4/305	21/18614	0.000339397666584152	0.0133290719967594	0.0107899949291506	AURKB/NDC80/XRCC3/MAD1L1	4
GO:0090266	regulation of mitotic cell cycle spindle assembly checkpoint	4/305	21/18614	0.000339397666584152	0.0133290719967594	0.0107899949291506	AURKB/NDC80/XRCC3/MAD1L1	4
GO:1903504	regulation of mitotic spindle checkpoint	4/305	21/18614	0.000339397666584152	0.0133290719967594	0.0107899949291506	AURKB/NDC80/XRCC3/MAD1L1	4
GO:0090329	regulation of DNA-templated DNA replication	6/305	58/18614	0.000364493725441924	0.0139005962411934	0.0112526485708166	BLM/CHTF18/MCM2/MCM7/RFC4/DSCC1	6
GO:0051100	negative regulation of binding	10/305	163/18614	0.000365084083920924	0.0139005962411934	0.0112526485708166	AURKA/AURKB/E2F1/RGMA/NEK2/MAPK3/ATP2A2/PCSK9/TTBK1/HMGA2	10
GO:0010833	telomere maintenance via telomere lengthening	7/305	81/18614	0.000365170209164102	0.0139005962411934	0.0112526485708166	TERT/AURKB/STN1/RAD51/PIF1/NEK2/MAPK3	7
GO:0033260	nuclear DNA replication	5/305	38/18614	0.000368251392192108	0.0139005962411934	0.0112526485708166	BLM/FEN1/MCM2/RAD51/CDC45	5
GO:0048732	gland development	18/305	441/18614	0.000377951526635771	0.0141295724573065	0.0114380067271352	AURKA/AR/GLI1/GLI2/MAD1L1/PITX1/WT1/NR5A1/MSN/ADA/MAPK3/MET/ANXA1/ARF6/SLC7A5/PCSK9/TBX2/GATA3	18
GO:0008406	gonad development	12/305	228/18614	0.000398819847678438	0.014767729216893	0.0119545999454489	FANCG/AR/WT1/NR5A1/NTRK1/BASP1/CTNNA1/FOXL2/DMC1/GATA3/GATA4/ZFP42	12
GO:0007530	sex determination	4/305	22/18614	0.000409498888336831	0.0149888978135336	0.0121336377686987	AR/WT1/NR5A1/FOXL2	4
GO:0051098	regulation of binding	16/305	369/18614	0.000412503103407432	0.0149888978135336	0.0121336377686987	TERT/AURKA/AURKB/E2F1/KLF4/RGMA/NEK2/MAPK3/MET/ATP2A2/PCSK9/PLCL1/TTBK1/HMGA2/PPARG/GATA3	16
GO:0036297	interstrand cross-link repair	5/305	39/18614	0.000416799033402379	0.0150047652024856	0.0121464825523695	FANCB/FANCG/RAD51/RAD51AP1/XRCC3	5
GO:0045132	meiotic chromosome segregation	8/305	109/18614	0.000430165739993131	0.0153438935513146	0.0124210097786525	AURKA/EME1/MSH5/NDC80/TRIP13/ANKLE1/CCNE1/DMC1	8
GO:0009069	serine family amino acid metabolic process	5/305	40/18614	0.000470021286940682	0.0163164532466551	0.0132083049619609	SHMT1/SCLY/PSPH/PSAT1/SLC7A11	5
GO:0035337	fatty-acyl-CoA metabolic process	5/305	40/18614	0.000470021286940682	0.0163164532466551	0.0132083049619609	ACOT7/ELOVL6/ELOVL2/ELOVL3/ABCD1	5
GO:1903115	regulation of actin filament-based movement	5/305	40/18614	0.000470021286940682	0.0163164532466551	0.0132083049619609	ATP2A2/TNNC1/GATA4/DSG2/RYR2	5
GO:0036109	alpha-linolenic acid metabolic process	3/305	10/18614	0.000479966459985458	0.0164018163813142	0.0132774071312891	ELOVL2/ELOVL3/ABCD1	3
GO:0045137	development of primary sexual characteristics	12/305	233/18614	0.000484445646379288	0.0164018163813142	0.0132774071312891	FANCG/AR/WT1/NR5A1/NTRK1/BASP1/CTNNA1/FOXL2/DMC1/GATA3/GATA4/ZFP42	12
GO:0007568	aging	10/305	169/18614	0.000485903127007192	0.0164018163813142	0.0132774071312891	AURKB/TFRC/FOS/PAX5/NR5A1/NTRK1/CTNNA1/FOXO4/CTSC/ATP2B1	10
GO:1900120	regulation of receptor binding	4/305	23/18614	0.000489354603969251	0.0164018163813142	0.0132774071312891	RGMA/ATP2A2/PCSK9/PLCL1	4
GO:0007093	mitotic cell cycle checkpoint signaling	9/305	140/18614	0.000508448761802664	0.0168961434691347	0.0136775690309489	BLM/AURKB/CLSPN/EME1/NDC80/TRIP13/XRCC3/MAD1L1/FOXO4	9
GO:2000241	regulation of reproductive process	11/305	206/18614	0.000612436812017789	0.0201792739417387	0.0163352905257198	AURKA/CDC25B/RAD51AP1/TRIP13/AR/WT1/NR5A1/ADA/SNAI1/SYDE1/PLCB1	11
GO:0003002	regionalization	17/305	422/18614	0.000633160783109034	0.0206867993674616	0.0167461365899692	AURKA/KAT2A/TDRD5/XRCC2/AR/BHLHE40/GLI1/GLI2/WT1/SNAI1/BASP1/FOXH1/MYF6/TBX2/ZBTB16/GREM1/GATA4	17
GO:0070934	CRD-mediated mRNA stabilization	3/305	11/18614	0.000651966274488003	0.0211237072934113	0.0170998171992906	IGF2BP1/IGF2BP2/IGF2BP3	3
GO:0044786	cell cycle DNA replication	5/305	43/18614	0.000660604582391749	0.0211475560823083	0.0171191229927718	BLM/FEN1/MCM2/RAD51/CDC45	5
GO:1901654	response to ketone	11/305	208/18614	0.000663580720689716	0.0211475560823083	0.0171191229927718	AR/FOS/MSN/NEFL/KLF2/PSPH/CFTR/FOXP3/FOSB/KLF9/ATP2B1	11
GO:1905330	regulation of morphogenesis of an epithelium	6/305	65/18614	0.000675983510805191	0.0213055208333106	0.0172469967759364	ITGAX/AR/PIK3CD/TBX2/GREM1/GATA3	6
GO:0035336	long-chain fatty-acyl-CoA metabolic process	4/305	25/18614	0.000681283956183525	0.0213055208333106	0.0172469967759364	ACOT7/ELOVL6/ELOVL2/ELOVL3	4
GO:0007088	regulation of mitotic nuclear division	8/305	117/18614	0.000690028379881874	0.0213055208333106	0.0172469967759364	AURKA/AURKB/NDC80/PKMYT1/TRIP13/XRCC3/MAD1L1/NEK2	8
GO:0009952	anterior/posterior pattern specification	11/305	209/18614	0.000690456693672103	0.0213055208333106	0.0172469967759364	AURKA/KAT2A/TDRD5/XRCC2/BHLHE40/WT1/BASP1/FOXH1/MYF6/ZBTB16/GATA4	11
GO:0051090	regulation of DNA-binding transcription factor activity	18/305	465/18614	0.000702682890199995	0.0215120557251778	0.0174141884931453	E2F1/TFRC/AR/BHLHE40/GLI1/GLI2/KLF4/ARRB1/TRIM15/RFPL3/CAMK2A/MAPK3/NTRK1/FOXP3/FOXH1/PPARG/GREM1/S100A8	18
GO:0060538	skeletal muscle organ development	10/305	178/18614	0.000727973906862535	0.0221122074209495	0.0179000162953863	EGR1/FOS/PAX5/PITX1/WT1/BASP1/FOXL2/MYF6/KLF5/DMD	10
GO:0051053	negative regulation of DNA metabolic process	9/305	148/18614	0.000759402242855386	0.0228880303893158	0.0185280514576712	BLM/FANCB/STN1/RMI2/PIF1/FOXP3/HMGA2/ANKLE1/GATA3	9
GO:0021700	developmental maturation	14/305	319/18614	0.000833065765698559	0.0249150745925846	0.0201689606432283	AURKA/CDC25B/TDRD5/TRIP13/NEFL/PALM/KLF2/CFTR/RAB32/PPARG/ZBTB16/DMC1/GREM1/GATA3	14
GO:0000727	double-strand break repair via break-induced replication	3/305	12/18614	0.000858775538569197	0.0252812472174848	0.0204653804365062	MCM2/MCM7/CDC45	3
GO:0007059	chromosome segregation	17/305	435/18614	0.000885452544833292	0.0252812472174848	0.0204653804365062	AURKA/AURKB/ECT2/EME1/KAT2B/KIF4A/MSH5/NDC80/RMI2/TRIP13/XRCC3/MAD1L1/NEK2/DSCC1/ANKLE1/CCNE1/DMC1	17
GO:0006637	acyl-CoA metabolic process	7/305	94/18614	0.000897464413232647	0.0252812472174848	0.0204653804365062	PIPOX/ACOT7/ELOVL6/PDK4/ELOVL2/ELOVL3/ABCD1	7
GO:0035383	thioester metabolic process	7/305	94/18614	0.000897464413232647	0.0252812472174848	0.0204653804365062	PIPOX/ACOT7/ELOVL6/PDK4/ELOVL2/ELOVL3/ABCD1	7
GO:0007094	mitotic spindle assembly checkpoint signaling	5/305	46/18614	0.000903830597538679	0.0252812472174848	0.0204653804365062	AURKB/NDC80/TRIP13/XRCC3/MAD1L1	5
GO:0045910	negative regulation of DNA recombination	5/305	46/18614	0.000903830597538679	0.0252812472174848	0.0204653804365062	BLM/FANCB/RMI2/FOXP3/ANKLE1	5
GO:0071173	spindle assembly checkpoint signaling	5/305	46/18614	0.000903830597538679	0.0252812472174848	0.0204653804365062	AURKB/NDC80/TRIP13/XRCC3/MAD1L1	5
GO:0071174	mitotic spindle checkpoint signaling	5/305	46/18614	0.000903830597538679	0.0252812472174848	0.0204653804365062	AURKB/NDC80/TRIP13/XRCC3/MAD1L1	5
GO:1990090	cellular response to nerve growth factor stimulus	5/305	46/18614	0.000903830597538679	0.0252812472174848	0.0204653804365062	E2F1/KAT2A/NTRK1/CSTF2/ARF6	5
GO:0046037	GMP metabolic process	4/305	27/18614	0.000921148109170516	0.0255139677792483	0.0206537696718519	ADA/CASK/DLG2/AMPD1	4
GO:0007004	telomere maintenance via telomerase	6/305	69/18614	0.000928973064255032	0.0255139677792483	0.0206537696718519	TERT/AURKB/STN1/PIF1/NEK2/MAPK3	6
GO:0000082	G1/S transition of mitotic cell cycle	12/305	251/18614	0.000931837300579541	0.0255139677792483	0.0206537696718519	TERT/E2F1/KLF4/CAMK2A/APPL1/ANXA1/CDK14/CDK18/PLCB1/CCNE1/PIM2/FHL1	12
GO:0042770	signal transduction in response to DNA damage	10/305	184/18614	0.000938895832130503	0.025527461505758	0.0206646929559824	BLM/CLSPN/E2F1/EME1/RAD51/MAPK12/SNAI1/MAPK3/FOXO4/FOXM1	10
GO:0022412	cellular process involved in reproduction in multicellular organism	17/305	438/18614	0.000954544500616803	0.0257727015166537	0.0208632167897971	AURKA/CDC25B/FANCG/NDC80/TDRD12/TDRD5/TRIP13/UCHL1/GLI1/WT1/CFTR/MOV10L1/FOXL2/ZBTB16/DMC1/CEP131/CHD5	17
GO:0009066	aspartate family amino acid metabolic process	5/305	47/18614	0.000998045911840783	0.0258321915579384	0.0209113744742896	CRYM/PIPOX/ASNS/ASPG/PLOD2	5
GO:0031577	spindle checkpoint signaling	5/305	47/18614	0.000998045911840783	0.0258321915579384	0.0209113744742896	AURKB/NDC80/TRIP13/XRCC3/MAD1L1	5
GO:1901976	regulation of cell cycle checkpoint	5/305	47/18614	0.000998045911840783	0.0258321915579384	0.0209113744742896	AURKB/NDC80/RAD51/XRCC3/MAD1L1	5
GO:0006305	DNA alkylation	6/305	70/18614	0.0010023089493439	0.0258321915579384	0.0209113744742896	DNMT3B/TDRD12/TDRD5/FOS/WT1/MOV10L1	6
GO:0006306	DNA methylation	6/305	70/18614	0.0010023089493439	0.0258321915579384	0.0209113744742896	DNMT3B/TDRD12/TDRD5/FOS/WT1/MOV10L1	6
GO:0032091	negative regulation of protein binding	7/305	96/18614	0.00101649189623726	0.0258321915579384	0.0209113744742896	AURKA/AURKB/RGMA/MAPK3/ATP2A2/PCSK9/TTBK1	7
GO:0006520	amino acid metabolic process	13/305	290/18614	0.00104545139930852	0.0258321915579384	0.0209113744742896	SHMT1/CRYM/PIPOX/SCLY/PSPH/PSAT1/ASNS/ASPG/SLC7A7/AARSD1/SLC7A11/HNF4A/PLOD2	13
GO:1903779	regulation of cardiac conduction	4/305	28/18614	0.0010609335960741	0.0258321915579384	0.0209113744742896	ATP2A2/ATP2B1/ATP2B3/RYR2	4
GO:0033046	negative regulation of sister chromatid segregation	5/305	48/18614	0.0010993615291698	0.0258321915579384	0.0209113744742896	AURKB/NDC80/TRIP13/XRCC3/MAD1L1	5
GO:0033048	negative regulation of mitotic sister chromatid segregation	5/305	48/18614	0.0010993615291698	0.0258321915579384	0.0209113744742896	AURKB/NDC80/TRIP13/XRCC3/MAD1L1	5
GO:0035850	epithelial cell differentiation involved in kidney development	5/305	48/18614	0.0010993615291698	0.0258321915579384	0.0209113744742896	WT1/BASP1/GREM1/KLF15/GATA3	5
GO:0045841	negative regulation of mitotic metaphase/anaphase transition	5/305	48/18614	0.0010993615291698	0.0258321915579384	0.0209113744742896	AURKB/NDC80/TRIP13/XRCC3/MAD1L1	5
GO:1990089	response to nerve growth factor	5/305	48/18614	0.0010993615291698	0.0258321915579384	0.0209113744742896	E2F1/KAT2A/NTRK1/CSTF2/ARF6	5
GO:2000816	negative regulation of mitotic sister chromatid separation	5/305	48/18614	0.0010993615291698	0.0258321915579384	0.0209113744742896	AURKB/NDC80/TRIP13/XRCC3/MAD1L1	5
GO:0000101	sulfur amino acid transport	3/305	13/18614	0.00110291764367741	0.0258321915579384	0.0209113744742896	SLC3A2/SLC7A5/SLC7A11	3
GO:0006563	L-serine metabolic process	3/305	13/18614	0.00110291764367741	0.0258321915579384	0.0209113744742896	SHMT1/PSPH/PSAT1	3
GO:0015801	aromatic amino acid transport	3/305	13/18614	0.00110291764367741	0.0258321915579384	0.0209113744742896	SLC3A2/SLC7A8/SLC7A5	3
GO:0042761	very long-chain fatty acid biosynthetic process	3/305	13/18614	0.00110291764367741	0.0258321915579384	0.0209113744742896	ELOVL6/ELOVL2/ELOVL3	3
GO:0090235	regulation of metaphase plate congression	3/305	13/18614	0.00110291764367741	0.0258321915579384	0.0209113744742896	AURKB/KAT2B/MAD1L1	3
GO:1900121	negative regulation of receptor binding	3/305	13/18614	0.00110291764367741	0.0258321915579384	0.0209113744742896	RGMA/ATP2A2/PCSK9	3
GO:1900262	regulation of DNA-directed DNA polymerase activity	3/305	13/18614	0.00110291764367741	0.0258321915579384	0.0209113744742896	CHTF18/RFC4/DSCC1	3
GO:1900264	positive regulation of DNA-directed DNA polymerase activity	3/305	13/18614	0.00110291764367741	0.0258321915579384	0.0209113744742896	CHTF18/RFC4/DSCC1	3
GO:0010038	response to metal ion	15/305	367/18614	0.00112903753368237	0.0262856163530363	0.0212784256269164	TERT/ECT2/TFRC/FOS/LTA4H/MT1X/DLG2/MAPK3/PKLR/TNNC1/ABCB6/FOSB/RYR2/S100A8/TF	15
GO:0071466	cellular response to xenobiotic stimulus	10/305	189/18614	0.00115080066525968	0.0266328153960098	0.0215594861474089	E2F1/MCM7/TFRC/UCHL1/ALDH3A1/ADA/ABCC2/ABCC5/HNF4A/CYP2E1	10
GO:0046637	regulation of alpha-beta T cell differentiation	6/305	73/18614	0.00124920990755492	0.0287392196483642	0.0232646379544642	ADA/SOCS1/ANXA1/FOXP3/ZBTB16/GATA3	6
GO:0051985	negative regulation of chromosome segregation	5/305	50/18614	0.00132459431678337	0.0299419924631032	0.024238292577615	AURKB/NDC80/TRIP13/XRCC3/MAD1L1	5
GO:1902100	negative regulation of metaphase/anaphase transition of cell cycle	5/305	50/18614	0.00132459431678337	0.0299419924631032	0.024238292577615	AURKB/NDC80/TRIP13/XRCC3/MAD1L1	5
GO:1905819	negative regulation of chromosome separation	5/305	50/18614	0.00132459431678337	0.0299419924631032	0.024238292577615	AURKB/NDC80/TRIP13/XRCC3/MAD1L1	5
GO:0010389	regulation of G2/M transition of mitotic cell cycle	7/305	101/18614	0.0013687143756539	0.0304618147402376	0.0246590930456223	BLM/AURKA/AURKB/CDC25B/CLSPN/FOXO4/FHL1	7
GO:0048568	embryonic organ development	17/305	453/18614	0.00137307979443107	0.0304618147402376	0.0246590930456223	GLI1/GLI2/PAX5/ADA/SNAI1/MAPK3/FOXF2/FOXH1/TBX15/FOXL2/TBX2/GATA3/GATA4/TEAD1/TEAD2/RARRES2/RYR2	17
GO:0001556	oocyte maturation	4/305	30/18614	0.00138397176325753	0.0304618147402376	0.0246590930456223	AURKA/CDC25B/TRIP13/DMC1	4
GO:0070498	interleukin-1-mediated signaling pathway	4/305	30/18614	0.00138397176325753	0.0304618147402376	0.0246590930456223	EGR1/IL1RN/MAPK3/PLCB1	4
GO:1902969	mitotic DNA replication	3/305	14/18614	0.00138676471425465	0.0304618147402376	0.0246590930456223	MCM2/RAD51/CDC45	3
GO:1901991	negative regulation of mitotic cell cycle phase transition	10/305	194/18614	0.00140026802366742	0.0305856296405559	0.0247593222398912	BLM/AURKB/CLSPN/NDC80/TRIP13/XRCC3/MAD1L1/KLF4/FOXO4/FHL1	10
GO:0006278	RNA-templated DNA biosynthetic process	6/305	75/18614	0.00143796299417805	0.0310600006742459	0.0251433295473238	TERT/AURKB/STN1/PIF1/NEK2/MAPK3	6
GO:0071479	cellular response to ionizing radiation	6/305	75/18614	0.00143796299417805	0.0310600006742459	0.0251433295473238	BLM/ECT2/RAD51/RAD51AP1/EGR1/GATA3	6
GO:0008585	female gonad development	7/305	102/18614	0.00144937664631679	0.0311335712755784	0.0252028855625892	FANCG/WT1/NR5A1/CTNNA1/FOXL2/DMC1/ZFP42	7
GO:0071276	cellular response to cadmium ion	4/305	31/18614	0.00156872335475592	0.0334318169293284	0.0270633345837914	FOS/MT1X/MAPK3/ABCB6	4
GO:0006636	unsaturated fatty acid biosynthetic process	5/305	52/18614	0.0015821641756678	0.0334318169293284	0.0270633345837914	ANXA1/ELOVL6/ELOVL2/ELOVL3/ABCD1	5
GO:0046638	positive regulation of alpha-beta T cell differentiation	5/305	52/18614	0.0015821641756678	0.0334318169293284	0.0270633345837914	ADA/SOCS1/ANXA1/FOXP3/ZBTB16	5
GO:0033045	regulation of sister chromatid segregation	7/305	104/18614	0.00162179917098423	0.0340840820366848	0.0275913486272708	AURKB/KAT2B/NDC80/RMI2/TRIP13/XRCC3/MAD1L1	7
GO:0000018	regulation of DNA recombination	8/305	134/18614	0.00166131076852053	0.0345410495615391	0.0279612676491774	BLM/FANCB/RAD51/RAD51AP1/RMI2/TFRC/FOXP3/ANKLE1	8
GO:0048565	digestive tract development	8/305	134/18614	0.00166131076852053	0.0345410495615391	0.0279612676491774	GLI1/GLI2/ADA/FOXF2/TBX2/KLF5/GATA4/RARRES2	8
GO:0001325	formation of extrachromosomal circular DNA	3/305	15/18614	0.00171254281355532	0.0345493318429459	0.0279679722250401	BLM/EXO1/XRCC3	3
GO:0043101	purine-containing compound salvage	3/305	15/18614	0.00171254281355532	0.0345493318429459	0.0279679722250401	PGM2/ADA/AMPD1	3
GO:0090656	t-circle formation	3/305	15/18614	0.00171254281355532	0.0345493318429459	0.0279679722250401	BLM/EXO1/XRCC3	3
GO:0090737	telomere maintenance via telomere trimming	3/305	15/18614	0.00171254281355532	0.0345493318429459	0.0279679722250401	BLM/EXO1/XRCC3	3
GO:1901722	regulation of cell proliferation involved in kidney development	3/305	15/18614	0.00171254281355532	0.0345493318429459	0.0279679722250401	EGR1/WT1/GATA3	3
GO:0032210	regulation of telomere maintenance via telomerase	5/305	53/18614	0.00172391213413876	0.0345493318429459	0.0279679722250401	AURKB/STN1/PIF1/NEK2/MAPK3	5
GO:0048260	positive regulation of receptor-mediated endocytosis	5/305	53/18614	0.00172391213413876	0.0345493318429459	0.0279679722250401	ARRB1/HIP1/PCSK9/GREM1/TF	5
GO:0046545	development of primary female sexual characteristics	7/305	106/18614	0.00180977758297718	0.0360841807313604	0.0292104451989299	FANCG/WT1/NR5A1/CTNNA1/FOXL2/DMC1/ZFP42	7
GO:0007098	centrosome cycle	8/305	136/18614	0.00182455087136042	0.0361931315706598	0.0292986418118564	AURKA/KAT2A/KAT2B/NDC80/XRCC2/XRCC3/NEK2/CEP131	8
GO:0046605	regulation of centrosome cycle	5/305	54/18614	0.00187475326788619	0.0368133368966743	0.0298007031950012	AURKA/KAT2A/KAT2B/XRCC3/CEP131	5
GO:0046686	response to cadmium ion	5/305	54/18614	0.00187475326788619	0.0368133368966743	0.0298007031950012	TERT/FOS/MT1X/MAPK3/ABCB6	5
GO:0007389	pattern specification process	17/305	467/18614	0.00189471981954925	0.0369608511201073	0.0299201171889541	AURKA/KAT2A/TDRD5/XRCC2/AR/BHLHE40/GLI1/GLI2/WT1/SNAI1/BASP1/FOXH1/MYF6/TBX2/ZBTB16/GREM1/GATA4	17
GO:1901655	cellular response to ketone	7/305	107/18614	0.00190989006301012	0.0369608511201073	0.0299201171889541	AR/FOS/MSN/KLF2/CFTR/KLF9/ATP2B1	7
GO:0035270	endocrine system development	8/305	137/18614	0.00191078474154876	0.0369608511201073	0.0299201171889541	GLI1/GLI2/PITX1/WT1/NR5A1/MAPK3/ANXA1/GATA3	8
GO:0048566	embryonic digestive tract development	4/305	33/18614	0.00198841019662551	0.0380834425836452	0.0308288643396955	GLI2/ADA/FOXF2/RARRES2	4
GO:0090183	regulation of kidney development	4/305	33/18614	0.00198841019662551	0.0380834425836452	0.0308288643396955	WT1/BASP1/GREM1/GATA3	4
GO:0061448	connective tissue development	12/305	275/18614	0.00202015800998787	0.0385018350138866	0.0311675565008449	KAT2A/EGR1/PITX1/WT1/SNAI1/MAPK3/SERPINH1/HMGA2/PPARG/ZBTB16/GREM1/KLF7	12
GO:0002262	myeloid cell homeostasis	9/305	171/18614	0.00208229875283399	0.0389236840224705	0.0315090467909863	ISG15/ETS1/KLF2/ANXA1/RPS17/FOXP3/PIK3CD/SLC7A11/GATA3	9
GO:0007351	tripartite regional subdivision	3/305	16/18614	0.00208233700531735	0.0389236840224705	0.0315090467909863	TDRD5/WT1/BASP1	3
GO:0008595	anterior/posterior axis specification, embryo	3/305	16/18614	0.00208233700531735	0.0389236840224705	0.0315090467909863	TDRD5/WT1/BASP1	3
GO:0044154	histone H3-K14 acetylation	3/305	16/18614	0.00208233700531735	0.0389236840224705	0.0315090467909863	KAT2A/KAT2B/GATA3	3
GO:0045839	negative regulation of mitotic nuclear division	5/305	56/18614	0.00220508029060435	0.0408022944863764	0.0330297976267775	AURKB/NDC80/TRIP13/XRCC3/MAD1L1	5
GO:1903131	mononuclear cell differentiation	17/305	474/18614	0.00221253312914855	0.0408022944863764	0.0330297976267775	KAT2A/LGALS1/EGR1/FOS/GLI2/PAX5/ADA/NTRK1/SOCS1/ANXA1/FOXP3/PIK3CD/RELB/PPARG/ZBTB16/KLF6/GATA3	17
GO:0010661	positive regulation of muscle cell apoptotic process	4/305	34/18614	0.00222481646890735	0.0408022944863764	0.0330297976267775	PDCD4/CAMK2A/ATP2A2/PPARG	4
GO:0086004	regulation of cardiac muscle cell contraction	4/305	34/18614	0.00222481646890735	0.0408022944863764	0.0330297976267775	ATP2A2/GATA4/DSG2/RYR2	4
GO:0045445	myoblast differentiation	7/305	110/18614	0.00223614433014916	0.0408175077728636	0.0330421129090486	LGALS1/PITX1/MAPK12/PLCB1/MYF6/TBX2/GREM1	7
GO:0006937	regulation of muscle contraction	9/305	173/18614	0.00225334260764035	0.0409392339182508	0.0331406512387833	ADA/ATP2A2/TNNC2/TNNC1/GATA4/DSG2/ATP2B1/DMD/RYR2	9
GO:0045930	negative regulation of mitotic cell cycle	11/305	243/18614	0.0023122181356559	0.041813507495024	0.0338483829895283	BLM/AURKB/CLSPN/EME1/NDC80/TRIP13/XRCC3/MAD1L1/KLF4/FOXO4/FHL1	11
GO:0031667	response to nutrient levels	17/305	477/18614	0.00236180341155738	0.0422613410776194	0.0342109080090108	KAT2A/TFRC/FOS/MAPK3/NTRK1/PIK3C2B/PSPH/ASNS/PKLR/FOXO4/PDK4/SLC7A5/RRAGD/PCSK9/PPARG/GATA4/ATP2B1	17
GO:0033866	nucleoside bisphosphate biosynthetic process	5/305	57/18614	0.00238525257739718	0.0422613410776194	0.0342109080090108	ACOT7/ELOVL6/PDK4/ELOVL2/ELOVL3	5
GO:0034030	ribonucleoside bisphosphate biosynthetic process	5/305	57/18614	0.00238525257739718	0.0422613410776194	0.0342109080090108	ACOT7/ELOVL6/PDK4/ELOVL2/ELOVL3	5
GO:0034033	purine nucleoside bisphosphate biosynthetic process	5/305	57/18614	0.00238525257739718	0.0422613410776194	0.0342109080090108	ACOT7/ELOVL6/PDK4/ELOVL2/ELOVL3	5
GO:0001889	liver development	8/305	142/18614	0.0023913310280546	0.0422613410776194	0.0342109080090108	AURKA/GLI1/ADA/MET/ANXA1/ARF6/SLC7A5/PCSK9	8
GO:1902749	regulation of cell cycle G2/M phase transition	7/305	112/18614	0.00247645656966156	0.0426375037812882	0.0345154148543566	BLM/AURKA/AURKB/CDC25B/CLSPN/FOXO4/FHL1	7
GO:0000038	very long-chain fatty acid metabolic process	4/305	35/18614	0.00247990030608113	0.0426375037812882	0.0345154148543566	ELOVL6/ELOVL2/ELOVL3/ABCD1	4
GO:0007143	female meiotic nuclear division	4/305	35/18614	0.00247990030608113	0.0426375037812882	0.0345154148543566	AURKA/CDC25B/NDC80/TRIP13	4
GO:0043046	DNA methylation involved in gamete generation	3/305	17/18614	0.00249809627482272	0.0426375037812882	0.0345154148543566	TDRD12/TDRD5/MOV10L1	3
GO:1904355	positive regulation of telomere capping	3/305	17/18614	0.00249809627482272	0.0426375037812882	0.0345154148543566	AURKB/NEK2/MAPK3	3
GO:1905288	vascular associated smooth muscle cell apoptotic process	3/305	17/18614	0.00249809627482272	0.0426375037812882	0.0345154148543566	PDCD4/SLC7A5/PPARG	3
GO:1905459	regulation of vascular associated smooth muscle cell apoptotic process	3/305	17/18614	0.00249809627482272	0.0426375037812882	0.0345154148543566	PDCD4/SLC7A5/PPARG	3
GO:0060485	mesenchyme development	13/305	320/18614	0.00250034744396443	0.0426375037812882	0.0345154148543566	PDCD4/WT1/SNAI1/MAPK3/BASP1/FOXF2/FOXH1/TBX2/HMGA2/GREM1/GATA3/GATA4/TEAD2	13
GO:0045444	fat cell differentiation	11/305	246/18614	0.00254240618110269	0.0431653940267567	0.0349427464100071	E2F1/TFAP2B/KLF4/SOCS1/PLCB1/HMGA2/PPARG/ZBTB16/KLF5/GATA3/RARRES2	11
GO:0010965	regulation of mitotic sister chromatid separation	5/305	58/18614	0.00257589020494012	0.0431683668827896	0.0349451529617557	AURKB/NDC80/TRIP13/XRCC3/MAD1L1	5
GO:0015804	neutral amino acid transport	5/305	58/18614	0.00257589020494012	0.0431683668827896	0.0349451529617557	SLC3A2/SLC7A7/SLC7A8/SLC7A5/SLC7A11	5
GO:0061005	cell differentiation involved in kidney development	5/305	58/18614	0.00257589020494012	0.0431683668827896	0.0349451529617557	WT1/BASP1/GREM1/KLF15/GATA3	5
GO:0060541	respiratory system development	10/305	211/18614	0.00259627777835713	0.0433232961470066	0.0350705694930555	GLI1/GLI2/WT1/LTA4H/ADA/KLF2/MAPK3/BASP1/SLC7A11/TBX2	10
GO:0008584	male gonad development	8/305	144/18614	0.00260814591215818	0.0433353474635512	0.0350803251342913	AR/WT1/NR5A1/NTRK1/CTNNA1/GATA3/GATA4/ZFP42	8
GO:0071695	anatomical structure maturation	11/305	247/18614	0.0026231293787876	0.0433988384030901	0.0351317215792829	AURKA/CDC25B/TDRD5/TRIP13/KLF2/CFTR/PPARG/ZBTB16/DMC1/GREM1/GATA3	11
GO:0046546	development of primary male sexual characteristics	8/305	145/18614	0.00272216477292078	0.0444056861008919	0.0359467731865028	AR/WT1/NR5A1/NTRK1/CTNNA1/GATA3/GATA4/ZFP42	8
GO:0061008	hepaticobiliary system development	8/305	145/18614	0.00272216477292078	0.0444056861008919	0.0359467731865028	AURKA/GLI1/ADA/MET/ANXA1/ARF6/SLC7A5/PCSK9	8
GO:0010660	regulation of muscle cell apoptotic process	6/305	85/18614	0.00272650672340152	0.0444056861008919	0.0359467731865028	PDCD4/CAMK2A/ATP2A2/SLC7A5/PPARG/GATA4	6
GO:0006338	chromatin remodeling	15/305	402/18614	0.00272967051906203	0.0444056861008919	0.0359467731865028	HLTF/INO80B/KAT2A/KAT2B/MCM2/RAD54B/RAD54L/CTCFL/SNAI1/FOXP3/TSPY26P/HMGA2/GATA3/MECOM/CHD5	15
GO:0055123	digestive system development	8/305	146/18614	0.00284004065619789	0.0460086586304057	0.0372443928159284	GLI1/GLI2/ADA/FOXF2/TBX2/KLF5/GATA4/RARRES2	8
GO:0048259	regulation of receptor-mediated endocytosis	7/305	115/18614	0.00287361658161763	0.0463594243540637	0.0375283405941765	ARRB1/HIP1/DNAJC6/ARF6/PCSK9/GREM1/TF	7
GO:0051782	negative regulation of cell division	3/305	18/18614	0.00296163831280451	0.047582023802413	0.0385180450425641	BLM/AURKB/ORC6	3
GO:0045582	positive regulation of T cell differentiation	7/305	116/18614	0.00301629312419136	0.0482606899870618	0.0390674309782637	GLI2/ADA/SOCS1/ANXA1/FOXP3/ZBTB16/GATA3	7
GO:0009225	nucleotide-sugar metabolic process	4/305	37/18614	0.00304895723465998	0.0483850846055429	0.0391681294592195	GNE/UGP2/GMDS/UAP1L1	4
GO:0022616	DNA strand elongation	4/305	37/18614	0.00304895723465998	0.0483850846055429	0.0391681294592195	TERT/INO80B/MCM7/RFC4	4
GO:0051306	mitotic sister chromatid separation	5/305	61/18614	0.00321405250987784	0.0505920492243119	0.040954685721435	AURKB/NDC80/TRIP13/XRCC3/MAD1L1	5
GO:1904356	regulation of telomere maintenance via telomere lengthening	5/305	61/18614	0.00321405250987784	0.0505920492243119	0.040954685721435	AURKB/STN1/PIF1/NEK2/MAPK3	5
GO:0033028	myeloid cell apoptotic process	4/305	38/18614	0.00336433439259737	0.0525322575036891	0.0425253005024991	ANXA1/ARF6/PIK3CD/SLC7A11	4
GO:0051385	response to mineralocorticoid	4/305	38/18614	0.00336433439259737	0.0525322575036891	0.0425253005024991	FOS/NEFL/FOSB/ATP2B1	4
GO:0048469	cell maturation	9/305	184/18614	0.00340413366061009	0.0529410866898081	0.042856251137786	AURKA/CDC25B/TDRD5/TRIP13/KLF2/CFTR/PPARG/DMC1/GATA3	9
GO:0032328	alanine transport	3/305	19/18614	0.00347465416557896	0.0531664311671691	0.0430386693713006	SLC3A2/SLC7A8/SLC7A5	3
GO:0035338	long-chain fatty-acyl-CoA biosynthetic process	3/305	19/18614	0.00347465416557896	0.0531664311671691	0.0430386693713006	ELOVL6/ELOVL2/ELOVL3	3
GO:0046632	alpha-beta T cell differentiation	7/305	119/18614	0.00347699270377454	0.0531664311671691	0.0430386693713006	ADA/SOCS1/ANXA1/FOXP3/RELB/ZBTB16/GATA3	7
GO:0048562	embryonic organ morphogenesis	12/305	294/18614	0.00348258525135693	0.0531664311671691	0.0430386693713006	GLI1/PAX5/MAPK3/FOXF2/FOXH1/TBX15/FOXL2/TBX2/GATA3/GATA4/TEAD2/RYR2	12
GO:0072330	monocarboxylic acid biosynthetic process	10/305	220/18614	0.00350067036491649	0.0531664311671691	0.0430386693713006	ACOT7/FGFR4/ANXA1/PKLR/ELOVL6/PDK4/ELOVL2/ELOVL3/ABCD1/CYP2E1	10
GO:0099003	vesicle-mediated transport in synapse	10/305	220/18614	0.00350067036491649	0.0531664311671691	0.0430386693713006	AMPH/PACSIN1/CASK/BRSK2/ATP2A2/HIP1/DNAJC6/ARF6/NLGN4X/DOC2B	10
GO:0010657	muscle cell apoptotic process	6/305	90/18614	0.00362713430582381	0.0546704421545523	0.044256178807156	PDCD4/CAMK2A/ATP2A2/SLC7A5/PPARG/GATA4	6
GO:0031023	microtubule organizing center organization	8/305	152/18614	0.00363327602494283	0.0546704421545523	0.044256178807156	AURKA/KAT2A/KAT2B/NDC80/XRCC2/XRCC3/NEK2/CEP131	8
GO:0006304	DNA modification	7/305	120/18614	0.00364188387809389	0.0546704421545523	0.044256178807156	DNMT3B/TDRD12/TDRD5/FOS/WT1/MOV10L1/GATA3	7
GO:0001885	endothelial cell development	5/305	63/18614	0.00369816094897732	0.0549246122192859	0.044461931594018	MSN/CCM2/MET/FOXP3/PLCB1	5
GO:0051784	negative regulation of nuclear division	5/305	63/18614	0.00369816094897732	0.0549246122192859	0.044461931594018	AURKB/NDC80/TRIP13/XRCC3/MAD1L1	5
GO:0045740	positive regulation of DNA replication	4/305	39/18614	0.00370119557650538	0.0549246122192859	0.044461931594018	STN1/GLI1/GLI2/LPIN1	4
GO:0015833	peptide transport	11/305	259/18614	0.00376356610617604	0.0555600999761299	0.0449763642323555	TFAP2B/IL1RN/BRSK2/ANXA1/CFTR/SLC7A11/PLCB1/HNF4A/KLF7/S100A8/DOC2B	11
GO:0071772	response to BMP	9/305	187/18614	0.00378688953026605	0.0555600999761299	0.0449763642323555	PDCD4/EGR1/TFAP2B/RGMA/MAPK3/PPARG/GREM1/GATA3/GATA4	9
GO:0071773	cellular response to BMP stimulus	9/305	187/18614	0.00378688953026605	0.0555600999761299	0.0449763642323555	PDCD4/EGR1/TFAP2B/RGMA/MAPK3/PPARG/GREM1/GATA3/GATA4	9
GO:0051056	regulation of small GTPase mediated signal transduction	12/305	298/18614	0.00387917851110033	0.0567001731246545	0.045899262952869	ECT2/ARRB1/EPS8L1/MET/NTRK1/CHN1/ARHGAP27/FOXM1/SYDE1/ARF6/ARHGAP10/ARHGAP20	12
GO:0033865	nucleoside bisphosphate metabolic process	7/305	122/18614	0.00398944406475175	0.0573710588834591	0.0464423505689687	PIPOX/ACOT7/ELOVL6/PDK4/ELOVL2/ELOVL3/ABCD1	7
GO:0033875	ribonucleoside bisphosphate metabolic process	7/305	122/18614	0.00398944406475175	0.0573710588834591	0.0464423505689687	PIPOX/ACOT7/ELOVL6/PDK4/ELOVL2/ELOVL3/ABCD1	7
GO:0034032	purine nucleoside bisphosphate metabolic process	7/305	122/18614	0.00398944406475175	0.0573710588834591	0.0464423505689687	PIPOX/ACOT7/ELOVL6/PDK4/ELOVL2/ELOVL3/ABCD1	7
GO:0046660	female sex differentiation	7/305	122/18614	0.00398944406475175	0.0573710588834591	0.0464423505689687	FANCG/WT1/NR5A1/CTNNA1/FOXL2/DMC1/ZFP42	7
GO:0001780	neutrophil homeostasis	3/305	20/18614	0.004038712754704	0.0573710588834591	0.0464423505689687	ANXA1/PIK3CD/SLC7A11	3
GO:0003215	cardiac right ventricle morphogenesis	3/305	20/18614	0.004038712754704	0.0573710588834591	0.0464423505689687	FOXH1/GATA3/GATA4	3
GO:0042693	muscle cell fate commitment	3/305	20/18614	0.004038712754704	0.0573710588834591	0.0464423505689687	WT1/MYF6/TBX2	3
GO:0001656	metanephros development	6/305	92/18614	0.00404312503448246	0.0573710588834591	0.0464423505689687	EGR1/TFAP2B/WT1/BASP1/GREM1/GATA3	6
GO:0016233	telomere capping	4/305	40/18614	0.00406021494201256	0.0574040570710722	0.046469062877005	AURKB/STN1/NEK2/MAPK3	4
GO:0010972	negative regulation of G2/M transition of mitotic cell cycle	5/305	65/18614	0.00423242327064442	0.0596219625951649	0.0482644758933136	BLM/AURKB/CLSPN/FOXO4/FHL1	5
GO:0030098	lymphocyte differentiation	15/305	422/18614	0.00428368557252037	0.0601262437038238	0.0486726956558461	KAT2A/LGALS1/EGR1/GLI2/PAX5/ADA/NTRK1/SOCS1/ANXA1/FOXP3/PIK3CD/RELB/ZBTB16/KLF6/GATA3	15

## Sheet: 01.candidate.gene.go.cc
ID	Description	GeneRatio	BgRatio	pvalue	p.adjust	qvalue	geneID	Count
GO:0000228	nuclear chromosome	15/304	223/19518	2.36376409916438e-06	0.000879320244889151	0.00071410557522124	BLM/E2F1/EME1/INO80B/MCM2/MCM7/STN1/ORC6/POLA2/RAD51/NEK2/WDHD1/HMGA2/CDC45/DMC1	15
GO:0031527	filopodium membrane	5/304	18/19518	6.43462725088966e-06	0.00102728669295372	0.000834270743853195	PALM/GAP43/ARF6/DMD/MYO10	5
GO:0005657	replication fork	8/304	66/19518	8.28457010446552e-06	0.00102728669295372	0.000834270743853195	BLM/EME1/STN1/POLA2/RFC4/XRCC2/XRCC3/WDHD1	8
GO:0098687	chromosomal region	19/304	390/19518	1.27869017116903e-05	0.0011891818591872	0.000965747576646084	BLM/FEN1/TERT/AURKB/KAT2B/MCM2/MCM7/NDC80/STN1/RAD51/RAD51AP1/XRCC3/MAD1L1/PIF1/SNAI1/NEK2/DSCC1/CENPO/DMC1	19
GO:0009925	basal plasma membrane	15/304	266/19518	1.97976728973922e-05	0.00147294686356598	0.00119619623611612	AURKA/TFRC/MSN/PALM/MAP4K2/CASK/MET/SLC3A2/ANXA1/ABCC5/SLC7A7/SLC7A8/SLC7A5/ATP2B1/TF	15
GO:0045178	basal part of cell	15/304	285/19518	4.39665037045575e-05	0.00258510103748012	0.00209938878821956	AURKA/TFRC/MSN/PALM/MAP4K2/CASK/MET/SLC3A2/ANXA1/ABCC5/SLC7A7/SLC7A8/SLC7A5/ATP2B1/TF	15
GO:0030175	filopodium	9/304	108/19518	4.8644374361185e-05	0.00258510103748012	0.00209938878821956	MSN/PALM/TUBB3/ENAH/GAP43/IGF2BP1/ARF6/DMD/MYO10	9
GO:0000781	chromosome, telomeric region	11/304	169/19518	7.12998982086326e-05	0.00331544526670142	0.00269250931393126	BLM/FEN1/TERT/MCM2/MCM7/STN1/RAD51/RAD51AP1/XRCC3/PIF1/DMC1	11
GO:0016323	basolateral plasma membrane	13/304	234/19518	8.21910811610631e-05	0.00339723135465728	0.0027589286892661	AURKA/TFRC/MSN/PALM/MAP4K2/CASK/SLC3A2/ANXA1/ABCC5/SLC7A7/SLC7A8/SLC7A5/ATP2B1	13
GO:0098858	actin-based cell projection	12/304	225/19518	0.000224382093236737	0.00834701386840663	0.00677870113252038	MSN/PALM/S100P/TUBB3/ENAH/GAP43/IGF2BP1/SLC7A8/ARF6/SLC7A5/DMD/MYO10	12
GO:0031253	cell projection membrane	15/304	349/19518	0.000404721527285011	0.0136869461954567	0.0111153185005549	MSN/PALM/S100P/PACSIN1/EPS8L1/CASK/GAP43/SLC7A8/ARF6/SLC7A5/SLC7A11/ATP2B1/DMD/MYO10/SH3YL1	15
GO:0071162	CMG complex	3/304	11/19518	0.00056266259862504	0.0174425405573762	0.0141652777022269	MCM2/MCM7/CDC45	3
GO:0031261	DNA replication preinitiation complex	3/304	12/19518	0.000741590134786722	0.021220886933897	0.0172337140634647	MCM2/MCM7/CDC45	3
GO:0097470	ribbon synapse	3/304	13/19518	0.000952989909132157	0.0253223032997973	0.0205645190917992	PACSIN1/ATP2A2/ATP2B1	3
GO:0031528	microvillus membrane	4/304	30/19518	0.00114877314862479	0.0284895740858948	0.023136694291601	MSN/S100P/SLC7A8/SLC7A5	4
GO:0043596	nuclear replication fork	4/304	35/19518	0.00206494227404835	0.048009907871624	0.0389893705692023	EME1/STN1/POLA2/WDHD1	4
GO:0090575	RNA polymerase II transcription regulator complex	11/304	254/19518	0.0022097857018914	0.0483553106531529	0.0392698759407326	E2F1/HLTF/KAT2A/FOS/NR5A1/FOXH1/MYF6/PPARG/GATA4/TEAD1/TEAD2	11
GO:0031143	pseudopodium	3/304	18/19518	0.00256670253043704	0.0530451856290322	0.0430785746336509	ARRB1/MSN/MAPK3	3
GO:0016605	PML body	6/304	105/19518	0.00603496788920483	0.118158318672853	0.0959576611746142	BLM/TERT/RAD51/BASP1/SP140/ZBTB16	6
GO:0030055	cell-substrate junction	14/304	432/19518	0.00811817340572299	0.150998025346448	0.122627145654868	RAB10/MSN/ENAH/AHNAK/CASK/MAPK3/PRKAR2A/CTNNA1/ANXA1/RPS10/RPS17/ARF6/DMD/FHL1	14
GO:0071546	pi-body	2/304	10/19518	0.0100187297362389	0.163883085099759	0.133091243417178	TDRD5/MOV10L1	2
GO:0098982	GABA-ergic synapse	5/304	84/19518	0.0100649939024098	0.163883085099759	0.133091243417178	GAP43/PLCB1/NLGN4X/ATP2B1/ATP2B3	5
GO:0005942	phosphatidylinositol 3-kinase complex	3/304	29/19518	0.010132556336813	0.163883085099759	0.133091243417178	PIK3C2B/SOCS1/PIK3CD	3
GO:0030016	myofibril	9/304	233/19518	0.0110731223935234	0.171633397099612	0.13938535644479	KAT2B/CALD1/PDLIM2/AHNAK/TNNC2/TNNC1/DMD/RYR2/SYNE1	9
GO:0043292	contractile fiber	9/304	243/19518	0.0142467197764731	0.172132333306104	0.139790547987696	KAT2B/CALD1/PDLIM2/AHNAK/TNNC2/TNNC1/DMD/RYR2/SYNE1	9
GO:0000782	telomere cap complex	2/304	12/19518	0.014395775559893	0.172132333306104	0.139790547987696	TERT/STN1	2
GO:0000783	nuclear telomere cap complex	2/304	12/19518	0.014395775559893	0.172132333306104	0.139790547987696	TERT/STN1	2
GO:0000800	lateral element	2/304	12/19518	0.014395775559893	0.172132333306104	0.139790547987696	BLM/RAD51	2
GO:0033391	chromatoid body	2/304	12/19518	0.014395775559893	0.172132333306104	0.139790547987696	TDRD5/TDRD6	2
GO:0099243	extrinsic component of synaptic membrane	2/304	12/19518	0.014395775559893	0.172132333306104	0.139790547987696	HIP1/DNAJC6	2
GO:0030496	midbody	8/304	203/19518	0.0144913370302985	0.172132333306104	0.139790547987696	AURKA/AURKB/ECT2/KIF4A/NEK2/ARF6/FOXL2/MYH10	8
GO:0005925	focal adhesion	13/304	422/19518	0.0154962312654494	0.172132333306104	0.139790547987696	RAB10/MSN/ENAH/AHNAK/CASK/MAPK3/PRKAR2A/CTNNA1/ANXA1/RPS10/RPS17/ARF6/FHL1	13
GO:0031252	cell leading edge	13/304	422/19518	0.0154962312654494	0.172132333306104	0.139790547987696	AMPH/TUBB3/PACSIN1/EPS8L1/ENAH/APPL1/IGF2BP1/CTNNA1/ARF6/ATP2B1/MYH10/MYO10/SH3YL1	13
GO:1904115	axon cytoplasm	4/304	63/19518	0.0167442601603385	0.172132333306104	0.139790547987696	KIF4A/UCHL1/NEFL/DLG2	4
GO:0043240	Fanconi anaemia nuclear complex	2/304	13/19518	0.0168399184054859	0.172132333306104	0.139790547987696	FANCB/FANCG	2
GO:0140445	chromosome, telomeric repeat region	2/304	13/19518	0.0168399184054859	0.172132333306104	0.139790547987696	TERT/STN1	2
GO:0036464	cytoplasmic ribonucleoprotein granule	9/304	253/19518	0.0180477823079183	0.172132333306104	0.139790547987696	TDRD5/TDRD6/SOCS1/IGF2BP1/IGF2BP2/IGF2BP3/MOV10L1/PSMA2/SYNE1	9
GO:0030427	site of polarized growth	7/304	172/19518	0.0184082670224911	0.172132333306104	0.139790547987696	ENO2/NEFL/TUBB3/COTL1/GAP43/BASP1/IGF2BP1	7
GO:0000932	P-body	5/304	98/19518	0.0186016990486339	0.172132333306104	0.139790547987696	IGF2BP1/IGF2BP2/IGF2BP3/PSMA2/SYNE1	5
GO:0031616	spindle pole centrosome	2/304	14/19518	0.0194467430480176	0.172132333306104	0.139790547987696	AURKA/AURKB	2
GO:0043601	nuclear replisome	2/304	14/19518	0.0194467430480176	0.172132333306104	0.139790547987696	STN1/POLA2	2
GO:0140672	ATAC complex	2/304	14/19518	0.0194467430480176	0.172132333306104	0.139790547987696	KAT2A/KAT2B	2
GO:0005938	cell cortex	10/304	302/19518	0.0204621599737726	0.172132333306104	0.139790547987696	ECT2/CALD1/ENO2/TRIP10/COTL1/PDLIM2/CABP1/ARF6/MYH10/MYO10	10
GO:0043073	germ cell nucleus	4/304	67/19518	0.0205376137039598	0.172132333306104	0.139790547987696	AURKA/RAD51/TRIP13/ZBTB16	4
GO:0097431	mitotic spindle pole	3/304	38/19518	0.0211186613206337	0.172132333306104	0.139790547987696	AURKA/AURKB/MAD1L1	3
GO:0055038	recycling endosome membrane	5/304	102/19518	0.0217115651044547	0.172132333306104	0.139790547987696	RAB10/TFRC/NTRK1/CFTR/ARF6	5
GO:0061695	transferase complex, transferring phosphorus-containing groups	10/304	306/19518	0.0221724985147118	0.172132333306104	0.139790547987696	TERT/KAT2A/POLA2/PIK3C2B/PRKAR2A/SOCS1/CDK14/CNPPD1/PIK3CD/CCNE1	10
GO:0090571	RNA polymerase II transcription repressor complex	2/304	15/19518	0.0222106236524005	0.172132333306104	0.139790547987696	MXD1/TBX15	2
GO:0072686	mitotic spindle	7/304	180/19518	0.0229509161015526	0.174239607954644	0.141501888746415	AURKA/AURKB/ECT2/KAT2A/KAT2B/MAD1L1/TUBB3	7
GO:0032993	protein-DNA complex	8/304	225/19518	0.0250939233784582	0.181191300877406	0.147147434498629	TERT/MCM2/MCM7/STN1/POLA2/FOS/HMGA2/CDC45	8
GO:0030894	replisome	2/304	16/19518	0.0251260691599464	0.181191300877406	0.147147434498629	STN1/POLA2	2
GO:0043025	neuronal cell body	14/304	500/19518	0.0255695079392609	0.181191300877406	0.147147434498629	AURKA/UCHL1/ENO2/TUBB3/DLG2/GAP43/NTRK1/MAST1/IGF2BP1/SLC3A2/TTBK1/ATP2B1/MYO10/CACNA1B	14
GO:0000793	condensed chromosome	9/304	270/19518	0.0261262618891722	0.181191300877406	0.147147434498629	BLM/AURKB/KAT2B/NDC80/RAD51/MAD1L1/NEK2/CENPO/DMC1	9
GO:0035770	ribonucleoprotein granule	9/304	271/19518	0.0266698301105026	0.181191300877406	0.147147434498629	TDRD5/TDRD6/SOCS1/IGF2BP1/IGF2BP2/IGF2BP3/MOV10L1/PSMA2/SYNE1	9
GO:0001650	fibrillar center	6/304	146/19518	0.0269687404899536	0.181191300877406	0.147147434498629	STN1/ORC6/PAX5/SNAI1/SP140/KLF6	6
GO:0033017	sarcoplasmic reticulum membrane	3/304	42/19518	0.0274685783564206	0.181191300877406	0.147147434498629	JSRP1/ATP2A2/RYR2	3
GO:0019897	extrinsic component of plasma membrane	6/304	147/19518	0.0277631831989574	0.181191300877406	0.147147434498629	CTNNA1/ANXA1/HIP1/DNAJC6/PCSK9/TF	6
GO:0043034	costamere	2/304	18/19518	0.0313903477208604	0.200091626672332	0.162496595514882	AHNAK/DMD	2
GO:0060205	cytoplasmic vesicle lumen	10/304	325/19518	0.0317349622948054	0.200091626672332	0.162496595514882	S100P/COTL1/PGM2/CPPED1/ADA/CTSC/RARRES2/PSMA2/S100A8/TF	10
GO:0031983	vesicle lumen	10/304	327/19518	0.0328875933518657	0.203903078781567	0.165591917403253	S100P/COTL1/PGM2/CPPED1/ADA/CTSC/RARRES2/PSMA2/S100A8/TF	10
GO:0017053	transcription repressor complex	4/304	78/19518	0.0335208402621228	0.204422173401798	0.166013479814137	MXD1/TBX15/RELB/ZBTB16	4
GO:0030666	endocytic vesicle membrane	7/304	196/19518	0.0342426332154671	0.205455799292803	0.166852898689967	RAB10/TFRC/CAMK2A/CFTR/RAB32/RAB9B/TF	7
GO:0000794	condensed nuclear chromosome	4/304	80/19518	0.036294241928925	0.207660575730972	0.168643421717004	BLM/RAD51/NEK2/DMC1	4
GO:0097546	ciliary base	3/304	47/19518	0.0366742240395649	0.207660575730972	0.168643421717004	GLI1/GLI2/PRKAR2A	3
GO:0019898	extrinsic component of membrane	9/304	288/19518	0.037168390171412	0.207660575730972	0.168643421717004	PIK3C2B/SOCS1/CTNNA1/ANXA1/HIP1/DNAJC6/PIK3CD/PCSK9/TF	9
GO:0000792	heterochromatin	4/304	81/19518	0.0377291606455075	0.207660575730972	0.168643421717004	EME1/SNAI1/HMGA2/CHD5	4
GO:0005876	spindle microtubule	4/304	81/19518	0.0377291606455075	0.207660575730972	0.168643421717004	AURKA/AURKB/KIF4A/PARP4	4
GO:0036020	endolysosome membrane	2/304	20/19518	0.0381982403277344	0.207660575730972	0.168643421717004	ABCB6/PCSK9	2
GO:0000776	kinetochore	6/304	159/19518	0.0385176874339707	0.207660575730972	0.168643421717004	AURKB/KAT2B/NDC80/MAD1L1/NEK2/CENPO	6
GO:0005791	rough endoplasmic reticulum	4/304	82/19518	0.0391962695020091	0.20830017506782	0.16916284732446	SLC7A11/PCSK9/PLOD1/PLOD2	4
GO:0033162	melanosome membrane	2/304	21/19518	0.0417936679015557	0.209802141943455	0.170382611029348	ABCB6/RAB32	2
GO:0045009	chitosome	2/304	21/19518	0.0417936679015557	0.209802141943455	0.170382611029348	ABCB6/RAB32	2
GO:0090741	pigment granule membrane	2/304	21/19518	0.0417936679015557	0.209802141943455	0.170382611029348	ABCB6/RAB32	2
GO:0000775	chromosome, centromeric region	8/304	249/19518	0.0418237721035338	0.209802141943455	0.170382611029348	AURKB/KAT2B/NDC80/MAD1L1/SNAI1/NEK2/DSCC1/CENPO	8
GO:0097060	synaptic membrane	11/304	390/19518	0.0427540067624834	0.209802141943455	0.170382611029348	ENO2/CASK/DLG2/HIP1/DNAJC6/SYDE1/NLGN4X/ATP2B1/ATP2B3/DMD/SYNE1	11
GO:0000307	cyclin-dependent protein kinase holoenzyme complex	3/304	50/19518	0.042862803192749	0.209802141943455	0.170382611029348	CDK14/CNPPD1/CCNE1	3
GO:0015629	actin cytoskeleton	13/304	489/19518	0.0435965416373763	0.210622253105246	0.171048632261476	KAT2B/AMPH/CALD1/COTL1/PDLIM2/AHNAK/CASK/CTNNA1/ANXA1/TNNC2/TNNC1/MYH10/MYO10	13
GO:0005782	peroxisomal matrix	3/304	51/19518	0.0450344502099747	0.211553928280751	0.171805255847696	CRYM/EPHX2/PIPOX	3
GO:0031907	microbody lumen	3/304	51/19518	0.0450344502099747	0.211553928280751	0.171805255847696	CRYM/EPHX2/PIPOX	3
GO:0005865	striated muscle thin filament	2/304	22/19518	0.0455103906739552	0.211553928280751	0.171805255847696	TNNC2/TNNC1	2
GO:0030139	endocytic vesicle	10/304	347/19518	0.0460641618030668	0.211553928280751	0.171805255847696	RAB10/TFRC/CAMK2A/PIK3C2B/APPL1/CFTR/ARF6/RAB32/RAB9B/TF	10
GO:0030426	growth cone	6/304	167/19518	0.0469831838205656	0.211814949856873	0.172017234320664	ENO2/NEFL/TUBB3/GAP43/BASP1/IGF2BP1	6
GO:0001673	male germ cell nucleus	3/304	52/19518	0.0472597871992487	0.211814949856873	0.172017234320664	RAD51/TRIP13/ZBTB16	3
GO:0016363	nuclear matrix	5/304	127/19518	0.0487192490530875	0.215642465437631	0.175125601529711	BLM/HLTF/KIF4A/CASK/BASP1	5
GO:0030017	sarcomere	7/304	213/19518	0.0497485829868133	0.215642465437631	0.175125601529711	KAT2B/PDLIM2/TNNC2/TNNC1/DMD/RYR2/SYNE1	7

## Sheet: 01.candidate.gene.go.mf
ID	Description	GeneRatio	BgRatio	pvalue	p.adjust	qvalue	geneID	Count
GO:0140097	catalytic activity, acting on DNA	23/308	245/18369	2.68206070182248e-11	1.60387229968984e-08	1.36361612524238e-08	BLM/FEN1/TERT/CHTF18/DNMT3B/EME1/EXO1/HLTF/MCM2/MCM7/MSH5/RAD51/RAD54B/RAD54L/RFC4/XRCC2/XRCC3/PIF1/DSCC1/HMGA2/ANKLE1/DMC1/CHD5	23
GO:0008094	ATP-dependent activity, acting on DNA	16/308	126/18369	3.59082137989696e-10	8.64413531565355e-08	7.3492648432682e-08	BLM/CHTF18/HLTF/MCM2/MCM7/MSH5/RAD51/RAD54B/RAD54L/RFC4/XRCC2/XRCC3/PIF1/DSCC1/DMC1/CHD5	16
GO:0001216	DNA-binding transcription activator activity	30/308	472/18369	4.33652273360546e-10	8.64413531565355e-08	7.3492648432682e-08	E2F1/AR/CTCFL/EGR1/ETS1/FOS/GLI1/MITF/PAX5/PITX1/TFAP2B/WT1/KLF4/FOXO4/FOXF2/FOXH1/FOXL2/FOXD2/FOSB/HNF4A/MYF6/ZBTB16/TFEC/KLF15/KLF5/KLF6/KLF7/GATA3/GATA4/MECOM	30
GO:0001228	DNA-binding transcription activator activity, RNA polymerase II-specific	29/308	468/18369	1.54401628405238e-09	2.30830434465831e-07	1.96252596104553e-07	AR/CTCFL/EGR1/ETS1/FOS/GLI1/MITF/PAX5/PITX1/TFAP2B/WT1/KLF4/FOXO4/FOXF2/FOXH1/FOXL2/FOXD2/FOSB/HNF4A/MYF6/ZBTB16/TFEC/KLF15/KLF5/KLF6/KLF7/GATA3/GATA4/MECOM	29
GO:0017116	single-stranded DNA helicase activity	7/308	23/18369	6.77838353757227e-08	8.10694671093644e-06	6.89254578662612e-06	CHTF18/MCM2/MCM7/RAD51/RFC4/PIF1/DSCC1	7
GO:0016887	ATP hydrolysis activity	23/308	376/18369	1.03094837591863e-07	1.02751188133223e-05	8.73593097488944e-06	BLM/CHTF18/MCM2/MCM7/RAD54L/RFC4/TDRD12/TRIP13/PIF1/ATP2A2/ABCC2/CFTR/ABCC5/MOV10L1/ABCB6/ATAD2/HSP90AA5P/HSP90AB4P/ABCD1/ATP2B1/ATP2B3/KIF13B/CHD5	23
GO:0004386	helicase activity	14/308	153/18369	3.0593471869296e-07	2.61355659683415e-05	2.22205216734887e-05	BLM/CHTF18/HLTF/MCM2/MCM7/RAD51/RAD54B/RAD54L/RFC4/TDRD12/PIF1/MOV10L1/DSCC1/CHD5	14
GO:0003678	DNA helicase activity	9/308	58/18369	4.82730655990913e-07	3.60841165353208e-05	3.06788035320541e-05	BLM/CHTF18/MCM2/MCM7/RAD51/RAD54B/RFC4/PIF1/DSCC1	9
GO:0005516	calmodulin binding	14/308	200/18369	7.45411495590145e-06	0.000495284527069897	0.000421092108035135	CALD1/CAMK2A/CASK/GAP43/SPA17/PNCK/CAMKV/CAMK1G/PLCB1/ATP2B1/ATP2B3/MYH10/MYO10/RYR2	14
GO:0140664	ATP-dependent DNA damage sensor activity	5/308	21/18369	2.09406304685635e-05	0.00123989413789155	0.00105416100792399	MSH5/RAD51/XRCC2/XRCC3/DMC1	5
GO:0000217	DNA secondary structure binding	6/308	35/18369	2.28074172521857e-05	0.00123989413789155	0.00105416100792399	BLM/CLSPN/RAD51AP1/XRCC2/XRCC3/HMGA2	6
GO:0140612	DNA damage sensor activity	5/308	24/18369	4.19710199672985e-05	0.00205315563869281	0.00174559791143923	MSH5/RAD51/XRCC2/XRCC3/DMC1	5
GO:0106310	protein serine kinase activity	18/308	363/18369	4.46338182324524e-05	0.00205315563869281	0.00174559791143923	AURKA/AURKB/PKMYT1/MAP4K2/MAPK12/CAMK2A/CASK/KSR2/NEK2/MAPK3/MAST1/BRSK2/PNCK/CDK14/CDK18/CAMK1G/TTBK1/PIM2	18
GO:0140297	DNA-binding transcription factor binding	21/308	478/18369	6.1309955935403e-05	0.00251932102810385	0.00214193285790206	E2F1/KAT2A/KAT2B/AR/BHLHE40/ETS1/FOS/PITX1/KLF4/MAPK3/FOXP3/FOXO4/FOXH1/FOXL2/HNF4A/TBX2/HMGA2/PPARG/KLF5/GATA3/GATA4	21
GO:0048027	mRNA 5'-UTR binding	5/308	26/18369	6.3193671273508e-05	0.00251932102810385	0.00214193285790206	SHMT1/IGF2BP1/IGF2BP2/IGF2BP3/MYH10	5
GO:0004674	protein serine/threonine kinase activity	19/308	421/18369	9.67786006083492e-05	0.00350347892509353	0.00297866629258964	AURKA/AURKB/PKMYT1/MAP4K2/MAPK12/CAMK2A/CASK/KSR2/NEK2/MAPK3/MAST1/BRSK2/PNCK/CDK14/CAMKV/CDK18/CAMK1G/TTBK1/PIM2	19
GO:0000287	magnesium ion binding	13/308	223/18369	0.000105101291886606	0.00350347892509353	0.00297866629258964	FEN1/PIF1/ENO2/EPHX2/S100P/MAPK12/PGM2/MAST1/BRSK2/PSPH/PKLR/MOV10L1/PPM1N	13
GO:0001221	transcription coregulator binding	9/308	111/18369	0.000105455887377397	0.00350347892509353	0.00297866629258964	TERT/AR/ETS1/FOS/NR5A1/PPARG/ZBTB16/GATA3/TEAD2	9
GO:0070888	E-box binding	6/308	48/18369	0.000143618195958817	0.00452019374649329	0.00384307970349632	BHLHE40/MITF/SNAI1/MYF6/PPARG/GATA3	6
GO:0003697	single-stranded DNA binding	9/308	119/18369	0.000179645047190983	0.0053713869110104	0.00456676619964447	BLM/MCM2/MCM7/STN1/RAD51/RAD51AP1/RAD54L/CDC45/DMC1	9
GO:0042626	ATPase-coupled transmembrane transporter activity	8/308	99/18369	0.000260515132364761	0.0074184785311489	0.00630720846777842	ATP2A2/ABCC2/CFTR/ABCC5/ABCB6/ABCD1/ATP2B1/ATP2B3	8
GO:0004520	DNA endonuclease activity	5/308	36/18369	0.000315754664949938	0.00858278589273014	0.00729710541487177	FEN1/EME1/EXO1/XRCC3/ANKLE1	5
GO:0140299	small molecule sensor activity	5/308	39/18369	0.000462843135445678	0.0120339215215876	0.0102312693098518	MSH5/RAD51/XRCC2/XRCC3/DMC1	5
GO:0043225	ATPase-coupled inorganic anion transmembrane transporter activity	3/308	10/18369	0.000513329679352483	0.0122788459301114	0.0104395046369368	ABCC2/CFTR/ABCC5	3
GO:1990247	N6-methyladenosine-containing RNA binding	3/308	10/18369	0.000513329679352483	0.0122788459301114	0.0104395046369368	IGF2BP1/IGF2BP2/IGF2BP3	3
GO:0004523	RNA-DNA hybrid ribonuclease activity	3/308	11/18369	0.000697086698953786	0.015439179480532	0.013126427898428	FEN1/EXO1/RNASEH2A	3
GO:0015658	branched-chain amino acid transmembrane transporter activity	3/308	11/18369	0.000697086698953786	0.015439179480532	0.013126427898428	SLC3A2/SLC7A8/SLC7A5	3
GO:0004683	calmodulin-dependent protein kinase activity	4/308	27/18369	0.00100323417236537	0.0214262155383748	0.0182166204982134	CAMK2A/PNCK/CAMKV/CAMK1G	4
GO:0003779	actin binding	17/308	434/18369	0.00110861268554575	0.0228603581364262	0.0194359320188239	CALD1/EPB41L1/MSN/TAGLN/TMSB10/COTL1/EPS8L1/ENAH/PDLIM2/CTNNA1/HIP1/TNNC2/TNNC1/DMD/MYH10/MYO10/SYNE1	17
GO:0004312	fatty acid synthase activity	3/308	13/18369	0.00117857639306102	0.0234929561016831	0.0199737683455605	ELOVL6/ELOVL2/ELOVL3	3
GO:0140359	ABC-type transporter activity	5/308	49/18369	0.00133741003101844	0.0257990709209363	0.0219344327667879	ABCC2/CFTR/ABCC5/ABCB6/ABCD1	5
GO:0061629	RNA polymerase II-specific DNA-binding transcription factor binding	14/308	348/18369	0.00233717927820095	0.0436760377613802	0.0371334734003637	AR/BHLHE40/ETS1/FOS/PITX1/KLF4/FOXP3/FOXH1/FOXL2/HNF4A/HMGA2/PPARG/GATA3/GATA4	14
GO:0004536	deoxyribonuclease activity	5/308	57/18369	0.00263407083940846	0.0462976884782474	0.0393624072082265	FEN1/EME1/EXO1/XRCC3/ANKLE1	5
GO:0000400	four-way junction DNA binding	3/308	17/18369	0.00266644319443095	0.0462976884782474	0.0393624072082265	BLM/XRCC2/XRCC3	3
GO:0015171	amino acid transmembrane transporter activity	6/308	83/18369	0.0027097309310011	0.0462976884782474	0.0393624072082265	SLC3A2/SLC7A7/SLC7A8/SLC7A5/SLC7A11/SLC6A12	6
GO:0016776	phosphotransferase activity, phosphate group as acceptor	4/308	36/18369	0.00299179213652366	0.0483538296659769	0.0411105434407091	CASK/DLG2/IP6K3/NME4	4
GO:0140658	ATP-dependent chromatin remodeler activity	4/308	36/18369	0.00299179213652366	0.0483538296659769	0.0411105434407091	HLTF/RAD54B/RAD54L/CHD5	4
GO:0042162	telomeric DNA binding	4/308	37/18369	0.00331078160294373	0.0521012473305355	0.0442966070421557	BLM/TERT/STN1/PIF1	4
GO:0048306	calcium-dependent protein binding	5/308	62/18369	0.00380408328163806	0.0583292769851169	0.0495916929832978	S100P/ANXA1/CABP1/TNNC2/TNNC1	5

## Sheet: 01.candidate.gene.kegg
ID	category	subcategory	Description	GeneRatio	BgRatio	pvalue	p.adjust	qvalue	geneID	Count
hsa03440	Genetic Information Processing	Replication and repair	Homologous recombination	7/188	41/8876	2.09020702529402e-05	0.00562265689804092	0.00473046853092857	641/146956/5888/25788/8438/7516/7517	7
hsa03030	Genetic Information Processing	Replication and repair	DNA replication	6/188	36/8876	9.56573423363476e-05	0.0114307270116731	0.00961692939741626	2237/4171/4176/23649/5984/10535	6
hsa04110	Cellular Processes	Cell growth and death	Cell cycle	12/188	158/8876	0.000127480226895983	0.0114307270116731	0.00961692939741626	9212/994/1869/4171/4176/10403/23594/9088/9319/8379/898/8318	12
hsa04930	Human Diseases	Endocrine and metabolic disease	Type II diabetes mellitus	6/188	47/8876	0.000434722805655912	0.0292351086803601	0.0245961587410582	5595/8651/5313/5293/8471/774	6
hsa04380	Organismal Systems	Development and regeneration	Osteoclast differentiation	10/188	143/8876	0.000893271270521434	0.0329803446510603	0.0277471105457952	2353/4286/6300/5595/8651/488/5293/2354/5971/5468	10
hsa04020	Environmental Information Processing	Signal transduction	Calcium signaling pathway	14/188	254/8876	0.000982981492584524	0.0329803446510603	0.0277471105457952	815/2264/4233/4914/488/7125/7134/57172/23236/84812/490/492/6262/774	14
hsa01250	Metabolism	Global and overview maps	Biosynthesis of nucleotide sugars	5/188	37/8876	0.00101601304041707	0.0329803446510603	0.0277471105457952	55276/10020/7360/2762/91373	5
hsa03460	Genetic Information Processing	Replication and repair	Fanconi anemia pathway	6/188	55/8876	0.00102035370176876	0.0329803446510603	0.0277471105457952	641/146956/2187/2189/5888/116028	6
hsa04919	Organismal Systems	Endocrine system	Thyroid hormone signaling pathway	9/188	122/8876	0.00110343160542581	0.0329803446510603	0.0277471105457952	2648/8850/5595/488/5293/116931/23236/84812/2626	9
hsa00062	Metabolism	Lipid metabolism	Fatty acid elongation	4/188	27/8876	0.00233578894779406	0.0556893988726434	0.0468527519374617	11332/79071/54898/83401	4
hsa01040	Metabolism	Lipid metabolism	Biosynthesis of unsaturated fatty acids	4/188	27/8876	0.00233578894779406	0.0556893988726434	0.0468527519374617	11332/79071/54898/83401	4
hsa02010	Environmental Information Processing	Membrane transport	ABC transporters	5/188	45/8876	0.00248428545156774	0.0556893988726434	0.0468527519374617	1244/1080/10057/10058/215	5
hsa05166	Human Diseases	Infectious disease: viral	Human T-cell leukemia virus 1 infection	12/188	224/8876	0.00284369626430895	0.0588426380845468	0.0495056434677267	7015/1869/2648/8850/1958/2113/2353/8379/5595/5293/5971/898	12
