# Supplementary material for: Integrative Analysis of Telomere‐Related Genes Reveals Prognostic Signatures in Laryngeal Cancer
Source: Int J Genomics. 2026 Apr 8;2026:5301600. doi: 10.1155/ijog/5301600 (PMC13059680; doi:10.1155/ijog/5301600)
Supplement: Supplementary file 6 — Supporting Information 6 Supporting Table 6: GSVA results showing the main pathways and functions activated in HRG and LRG groups. [file IJOG-2026-5301600-s002.xlsx]

## Sheet: 01.all.gsva.diff.res
Supplementary Table 6. GSVA results showing the main pathways and functions activated in HRG and LRG groups.
Pathway name	Biomarker_ID	logFC	AveExpr	t	P.Value	adj.P.Val	B	Direction	Biomarker
KEGG_LONG_TERM_DEPRESSION	1	-0.0173101	0.492704479801965	-5.27234	1.07289916524864e-06	0.000185394521238582	4.09607033961296	Activated_Low	risk_group
KEGG_GLYCOSAMINOGLYCAN_DEGRADATION	1	-0.018762	0.568290204028714	-5.11902	1.99348947568368e-06	0.000185394521238582	3.49048669391016	Activated_Low	risk_group
KEGG_VASCULAR_SMOOTH_MUSCLE_CONTRACTION	1	-0.0175629	0.515292453739656	-4.98362	3.42147886673038e-06	0.000212131689737284	2.9633888654601	Activated_Low	risk_group
KEGG_GLYCOSPHINGOLIPID_BIOSYNTHESIS_GANGLIO_SERIES	1	-0.0264159	0.495317233980189	-4.87248	5.30383464812763e-06	0.000246628311137935	2.53634838760434	Activated_Low	risk_group
KEGG_GLYCOSAMINOGLYCAN_BIOSYNTHESIS_CHONDROITIN_SULFATE	1	-0.0243652	0.608086133382396	-4.80653	6.86396271380924e-06	0.000255339412953704	2.28546141689212	Activated_Low	risk_group
KEGG_PRION_DISEASES	1	-0.017199	0.616434698998701	-4.59307	1.56243561196122e-05	0.000446648425562452	1.48681970814195	Activated_Low	risk_group
KEGG_MAPK_SIGNALING_PATHWAY	1	-0.0116006	0.566326122864831	-4.57386	1.68093493491245e-05	0.000446648425562452	1.41597201403478	Activated_Low	risk_group
KEGG_ALDOSTERONE_REGULATED_SODIUM_REABSORPTION	1	-0.0194512	0.487047297158068	-4.44934	2.68919126443475e-05	0.00062523696898108	0.961144092411478	Activated_Low	risk_group
KEGG_CALCIUM_SIGNALING_PATHWAY	1	-0.0187675	0.430431035968401	-4.29741	4.7265994174342e-05	0.000976830546269735	0.416623264531724	Activated_Low	risk_group
KEGG_GNRH_SIGNALING_PATHWAY	1	-0.0100355	0.561238675138975	-4.16603	7.6307515471144e-05	0.00141931978776328	-0.0445519	Activated_Low	risk_group
KEGG_REGULATION_OF_ACTIN_CYTOSKELETON	1	-0.0131548	0.593443675768082	-4.12241	8.92968447198701e-05	0.00150992846526326	-0.195623	Activated_Low	risk_group
KEGG_NEUROACTIVE_LIGAND_RECEPTOR_INTERACTION	1	-0.0246454	0.245038567264598	-4.06495	0.000109681616635479	0.00170006505784993	-0.393008	Activated_Low	risk_group
KEGG_ETHER_LIPID_METABOLISM	1	-0.0179312	0.510768992940319	-3.99215	0.000141989796337229	0.00203154631682497	-0.640476	Activated_Low	risk_group
KEGG_ARRHYTHMOGENIC_RIGHT_VENTRICULAR_CARDIOMYOPATHY_ARVC	1	-0.0259568	0.517794427432975	-3.88143	0.000209171855804949	0.00277899751283718	-1.01099	Activated_Low	risk_group
KEGG_AXON_GUIDANCE	1	-0.0145878	0.591730166797098	-3.83965	0.000241696937207604	0.00286044879910874	-1.14895	Activated_Low	risk_group
KEGG_ENDOCYTOSIS	1	-0.007236	0.656707102381173	-3.83251	0.000247722314662182	0.00286044879910874	-1.17244	Activated_Low	risk_group
KEGG_LEUKOCYTE_TRANSENDOTHELIAL_MIGRATION	1	-0.0141908	0.586872305622443	-3.81684	0.000261438868735745	0.00286044879910874	-1.22383	Activated_Low	risk_group
KEGG_ADIPOCYTOKINE_SIGNALING_PATHWAY	1	-0.0104509	0.567688812703382	-3.75111	0.000327298849672712	0.00338208811328469	-1.43785	Activated_Low	risk_group
KEGG_MTOR_SIGNALING_PATHWAY	1	-0.00960758	0.606299082540207	-3.63081	0.000490773100372699	0.00480441035101695	-1.82272	Activated_Low	risk_group
KEGG_SPLICEOSOME	1	0.00597615096367604	0.743752124145219	3.5445968038705	0.000652831708473288	0.00607133488880158	-2.09295	Activated_High	risk_group
KEGG_GLYCEROPHOSPHOLIPID_METABOLISM	1	-0.00806143	0.552775649647376	-3.49265	0.000773705253654868	0.00653573570563427	-2.25347	Activated_Low	risk_group
KEGG_VEGF_SIGNALING_PATHWAY	1	-0.00921328	0.58623268456347	-3.47857	0.000809948327324282	0.00653573570563427	-2.29668	Activated_Low	risk_group
KEGG_FC_EPSILON_RI_SIGNALING_PATHWAY	1	-0.0111511	0.547412486180935	-3.46598	0.000843708915952181	0.00653573570563427	-2.3352	Activated_Low	risk_group
KEGG_FOCAL_ADHESION	1	-0.0161159	0.63036350115695	-3.44754	0.000895565338607573	0.00653573570563427	-2.39145	Activated_Low	risk_group
KEGG_LYSOSOME	1	-0.00779295	0.664500689555452	-3.44286	0.000909172701080725	0.00653573570563427	-2.40566	Activated_Low	risk_group
KEGG_BASE_EXCISION_REPAIR	1	0.00923867209021472	0.654188788838556	3.44135972763989	0.000913597464228446	0.00653573570563427	-2.41024	Activated_High	risk_group
KEGG_NICOTINATE_AND_NICOTINAMIDE_METABOLISM	1	-0.0127376	0.547948010421138	-3.41192	0.00100435162593825	0.00691886675646347	-2.49945	Activated_Low	risk_group
KEGG_DILATED_CARDIOMYOPATHY	1	-0.0283663	0.478245806033351	-3.37052	0.00114640947978091	0.00712387652321146	-2.6239	Activated_Low	risk_group
KEGG_LONG_TERM_POTENTIATION	1	-0.0099348	0.549570465892992	-3.36029	0.00118432239998235	0.00712387652321146	-2.65448	Activated_Low	risk_group
KEGG_GLYCOSAMINOGLYCAN_BIOSYNTHESIS_HEPARAN_SULFATE	1	-0.0186182	0.479188402217803	-3.35484	0.00120497968074286	0.00712387652321146	-2.67072	Activated_Low	risk_group
KEGG_TGF_BETA_SIGNALING_PATHWAY	1	-0.013123	0.588000976080005	-3.34803	0.00123129141373108	0.00712387652321146	-2.69102	Activated_Low	risk_group
KEGG_GAP_JUNCTION	1	-0.0127963	0.542879892816298	-3.34093	0.00125930201767841	0.00712387652321146	-2.71214	Activated_Low	risk_group
KEGG_HYPERTROPHIC_CARDIOMYOPATHY_HCM	1	-0.0294015	0.48590886296789	-3.33088	0.00129996892252947	0.00712387652321146	-2.74198	Activated_Low	risk_group
KEGG_ECM_RECEPTOR_INTERACTION	1	-0.0210562	0.598854058869796	-3.33034	0.00130221398811392	0.00712387652321146	-2.7436	Activated_Low	risk_group
KEGG_FC_GAMMA_R_MEDIATED_PHAGOCYTOSIS	1	-0.00998519	0.639259281516427	-3.31989	0.00134586419806734	0.00715230688115789	-2.77454	Activated_Low	risk_group
KEGG_MELANOGENESIS	1	-0.0109512	0.560380386868328	-3.30024	0.00143171686023586	0.0073972037778853	-2.83253	Activated_Low	risk_group
KEGG_HEMATOPOIETIC_CELL_LINEAGE	1	-0.0261075	0.49918611352618	-3.2646	0.00160071609305499	0.00804684306238457	-2.93706	Activated_Low	risk_group
KEGG_VASOPRESSIN_REGULATED_WATER_REABSORPTION	1	-0.0084022	0.638660830469068	-3.24957	0.00167746674996526	0.00821075830246152	-2.98089	Activated_Low	risk_group
KEGG_MELANOMA	1	-0.0147395	0.520845566517968	-3.23125	0.00177563238746256	0.00846840061712912	-3.03408	Activated_Low	risk_group
KEGG_RENIN_ANGIOTENSIN_SYSTEM	1	-0.0249194	0.440785950671635	-3.21975	0.00183996641995749	0.00855584385280234	-3.06735	Activated_Low	risk_group
KEGG_THYROID_CANCER	1	-0.00894051	0.67759361459783	-3.20877	0.00190342411428891	0.00863504598189603	-3.09903	Activated_Low	risk_group
KEGG_HOMOLOGOUS_RECOMBINATION	1	0.0115640326405352	0.577448926439437	3.19476277785711	0.00198738380249435	0.00880127112533212	-3.13933	Activated_High	risk_group
KEGG_PATHWAYS_IN_CANCER	1	-0.00878835	0.613035161239195	-3.17845	0.00208949644440529	0.00903828694556705	-3.18609	Activated_Low	risk_group
KEGG_GLYCEROLIPID_METABOLISM	1	-0.00953957	0.519669900272904	-3.1659	0.0021713825259292	0.00917902613233709	-3.22194	Activated_Low	risk_group
KEGG_CIRCADIAN_RHYTHM_MAMMAL	1	-0.0139415	0.66223386480364	-3.15004	0.00227914593269566	0.00942046985514205	-3.26708	Activated_Low	risk_group
KEGG_RENAL_CELL_CARCINOMA	1	-0.00866991	0.677105382656074	-3.13785	0.0023653217306	0.00956412699764346	-3.30165	Activated_Low	risk_group
KEGG_CELL_ADHESION_MOLECULES_CAMS	1	-0.0203958	0.555162686036556	-3.10987	0.00257477360329613	0.0101776530735635	-3.38061	Activated_Low	risk_group
KEGG_RIBOFLAVIN_METABOLISM	1	-0.0103251	0.550288527668668	-3.10329	0.00262649111575832	0.0101776530735635	-3.3991	Activated_Low	risk_group
KEGG_ADHERENS_JUNCTION	1	-0.00872886	0.680464715524508	-3.08206	0.00279999874543867	0.010628566666359	-3.45854	Activated_Low	risk_group
KEGG_PPAR_SIGNALING_PATHWAY	1	-0.0114584	0.473144615034515	-3.05581	0.00302923610612187	0.0112687583147733	-3.53159	Activated_Low	risk_group
KEGG_B_CELL_RECEPTOR_SIGNALING_PATHWAY	1	-0.0125636	0.636332199057738	-3.01537	0.00341666393179778	0.0124176983678944	-3.64313	Activated_Low	risk_group
KEGG_INSULIN_SIGNALING_PATHWAY	1	-0.00686209	0.609288708998907	-3.00999	0.00347161459747586	0.0124176983678944	-3.6579	Activated_Low	risk_group
KEGG_WNT_SIGNALING_PATHWAY	1	-0.00787898	0.597983485405124	-2.90483	0.00472242883940157	0.0165730521533716	-3.94197	Activated_Low	risk_group
KEGG_PURINE_METABOLISM	1	-0.00553804	0.561495706977652	-2.86017	0.00537006796948011	0.0184969007837648	-4.06014	Activated_Low	risk_group
KEGG_VIRAL_MYOCARDITIS	1	-0.0189176	0.620913279325925	-2.80182	0.00633909258528369	0.0214376585611412	-4.21225	Activated_Low	risk_group
KEGG_ACUTE_MYELOID_LEUKEMIA	1	-0.00867675	0.661714255893779	-2.79044	0.00654587796850791	0.021741666109687	-4.24162	Activated_Low	risk_group
KEGG_DNA_REPLICATION	1	0.00998821765840014	0.670578408752827	2.75857275075674	0.00715811476135011	0.0233580586949319	-4.32333	Activated_High	risk_group
KEGG_ERBB_SIGNALING_PATHWAY	1	-0.00742288	0.624416295665975	-2.7491	0.00734998383148129	0.0235706378044055	-4.34747	Activated_Low	risk_group
KEGG_MISMATCH_REPAIR	1	0.00913241162505809	0.667436487394476	2.73757041995194	0.00758977186785732	0.0239270774139231	-4.37676	Activated_High	risk_group
KEGG_TYPE_II_DIABETES_MELLITUS	1	-0.0105936	0.464621259509301	-2.71962	0.00797734753194257	0.0243761943099179	-4.42214	Activated_Low	risk_group
KEGG_CARDIAC_MUSCLE_CONTRACTION	1	-0.0193411	0.495714292638462	-2.71539	0.00807123851489412	0.0243761943099179	-4.4328	Activated_Low	risk_group
KEGG_CYTOKINE_CYTOKINE_RECEPTOR_INTERACTION	1	-0.0172551	0.449695024528665	-2.71241	0.00813808972837266	0.0243761943099179	-4.44031	Activated_Low	risk_group
KEGG_GLYCOSAMINOGLYCAN_BIOSYNTHESIS_KERATAN_SULFATE	1	-0.0153602	0.612237980212963	-2.70718	0.00825645291142381	0.0243761943099179	-4.45345	Activated_Low	risk_group
KEGG_COMPLEMENT_AND_COAGULATION_CASCADES	1	-0.0167033	0.448291355781481	-2.68154	0.00886020715521626	0.0253938116675566	-4.51763	Activated_Low	risk_group
KEGG_ABC_TRANSPORTERS	1	-0.0125082	0.432592195395375	-2.67945	0.00891112282155232	0.0253938116675566	-4.52284	Activated_Low	risk_group
KEGG_ALPHA_LINOLENIC_ACID_METABOLISM	1	-0.0184794	0.39939249416447	-2.67539	0.00901070736590718	0.0253938116675566	-4.53293	Activated_Low	risk_group
KEGG_PROXIMAL_TUBULE_BICARBONATE_RECLAMATION	1	-0.0140038	0.459041918202105	-2.66404	0.00929475241691522	0.0258033425305408	-4.56111	Activated_Low	risk_group
KEGG_CHEMOKINE_SIGNALING_PATHWAY	1	-0.0132572	0.560149601159973	-2.64088	0.00989981564821815	0.0270789075083614	-4.6183	Activated_Low	risk_group
KEGG_JAK_STAT_SIGNALING_PATHWAY	1	-0.0119627	0.459781264821088	-2.6249	0.0103381316728429	0.0278680071180983	-4.65754	Activated_Low	risk_group
KEGG_TRYPTOPHAN_METABOLISM	1	-0.0108784	0.515025286639965	-2.5832	0.0115653234314118	0.0305595499589965	-4.75892	Activated_Low	risk_group
KEGG_AMYOTROPHIC_LATERAL_SCLEROSIS_ALS	1	-0.00822534	0.581614404503206	-2.57998	0.0116652045542406	0.0305595499589965	-4.76668	Activated_Low	risk_group
KEGG_PHOSPHATIDYLINOSITOL_SIGNALING_SYSTEM	1	-0.00679362	0.590471838866578	-2.49325	0.0146710478318347	0.0379002068989063	-4.97291	Activated_Low	risk_group
KEGG_AUTOIMMUNE_THYROID_DISEASE	1	-0.0189435	0.399142192151531	-2.40198	0.0185682883655175	0.0473109813148802	-5.18337	Activated_Low	risk_group
KEGG_NEUROTROPHIN_SIGNALING_PATHWAY	1	-0.00524513	0.655790590305457	-2.38104	0.0195834843701448	0.0487941235563825	-5.2307	Activated_Low	risk_group
KEGG_PROSTATE_CANCER	1	-0.00785119	0.6356281578654	-2.37764	0.0197530268919027	0.0487941235563825	-5.23836	Activated_Low	risk_group
KEGG_PHENYLALANINE_METABOLISM	1	-0.013264	0.508734012210763	-2.37397	0.0199373838187369	0.0487941235563825	-5.24661	Activated_Low	risk_group
KEGG_REGULATION_OF_AUTOPHAGY	1	-0.0112377	0.345454412206141	-2.3516	0.0210941507314461	0.0509547017668697	-5.29664	Activated_Low	risk_group
KEGG_TOLL_LIKE_RECEPTOR_SIGNALING_PATHWAY	1	-0.00874247	0.540027004385498	-2.3316	0.0221781500339131	0.0528863577731774	-5.34101	Activated_Low	risk_group
KEGG_HEDGEHOG_SIGNALING_PATHWAY	1	-0.0103052	0.49856409885097	-2.32313	0.0226517983308288	0.0533320821460019	-5.35969	Activated_Low	risk_group
KEGG_NUCLEOTIDE_EXCISION_REPAIR	1	0.00525643793167087	0.657624395518042	2.1497243217919	0.0345260493042084	0.0796078150369951	-5.7292	Activated_High	risk_group
KEGG_SNARE_INTERACTIONS_IN_VESICULAR_TRANSPORT	1	-0.00485837	0.650923790375152	-2.14799	0.0346679194515946	0.0796078150369951	-5.73276	Activated_Low	risk_group
KEGG_PROPANOATE_METABOLISM	1	0.0070844594270924	0.600327046755761	2.12772090630312	0.0363660260789663	0.0824887908620456	-5.77426	Activated_High	risk_group
KEGG_GALACTOSE_METABOLISM	1	-0.00729319	0.587440417165031	-2.10183	0.0386395082779112	0.0865788640292495	-5.82675	Activated_Low	risk_group
KEGG_N_GLYCAN_BIOSYNTHESIS	1	-0.00528371	0.66937932003375	-2.09675	0.0391001321422417	0.0865788640292495	-5.83699	Activated_Low	risk_group
KEGG_CELL_CYCLE	1	0.00514411773539258	0.678314730209244	2.06236806173418	0.0423410742257911	0.0926522330117311	-5.90565	Activated_High	risk_group
KEGG_SELENOAMINO_ACID_METABOLISM	1	0.00626113874707339	0.609136171410917	2.03707561470406	0.0448708911547324	0.0970463459858166	-5.95551	Activated_High	risk_group
KEGG_BASAL_TRANSCRIPTION_FACTORS	1	0.00575514904897358	0.581497402594226	2.01278515087919	0.0474216122895309	0.101135454805334	-6.00286	Activated_High	risk_group
KEGG_GLIOMA	1	-0.00623658	0.636322296539528	-2.00882	0.0478490323810184	0.101135454805334	-6.01054	Activated_Low	risk_group
