# Supplementary material for: Integrative Analysis of Telomere‐Related Genes Reveals Prognostic Signatures in Laryngeal Cancer
Source: Int J Genomics. 2026 Apr 8;2026:5301600. doi: 10.1155/ijog/5301600 (PMC13059680; doi:10.1155/ijog/5301600)
Supplement: Supplementary file 7 — Supporting Information 7 Supporting Table 7: GSEA analysis results based on the risk model. [file IJOG-2026-5301600-s001.xlsx]

## Sheet: 03.gsea.all.list.risk.score.res
Supplementary Table 7. GSEA analysis results based on the risk model.
Pathway name	ID	Description	setSize	enrichmentScore	NES	pvalue	p.adjust	qvalue	rank	leading_edge	core_enrichment
KEGG_FOCAL_ADHESION	KEGG_FOCAL_ADHESION	KEGG_FOCAL_ADHESION	198	-0.55368	-2.35231	1e-10	1.86e-08	1.25263157894737e-08	6548	tags=47%, list=18%, signal=39%	PRKCA/BCAR1/LAMC3/BIRC3/KDR/TLN1/RAP1A/PARVA/CCND1/ITGB4/ITGA2/ACTN4/VCL/SHC2/ACTG1/COL4A1/PIK3R1/CAV2/PIK3R5/COL4A2/MAPK3/VAV1/RAPGEF1/ITGA7/RAP1B/RASGRF1/LAMA2/PDGFD/AKT3/PIK3CD/ITGA1/ACTB/SHC1/IGF1/ITGB6/LAMB2/FLNA/LAMB3/FLNC/FYN/LAMA3/PDGFB/ITGAV/ITGA4/COL6A1/ACTN1/COL4A4/ZYX/CAV1/PARVG/LAMA4/FLT4/COL6A2/LAMC2/ITGA3/PDGFRB/THBS2/PGF/IBSP/RELN/MYL2/COL5A3/PIK3CG/COL11A1/COL1A1/PARVB/VEGFC/COL1…
KEGG_CYTOKINE_CYTOKINE_RECEPTOR_INTERACTION	KEGG_CYTOKINE_CYTOKINE_RECEPTOR_INTERACTION	KEGG_CYTOKINE_CYTOKINE_RECEPTOR_INTERACTION	260	-0.452781	-1.98769	2.65016196633217e-10	2.46465062868892e-08	1.65983828417647e-08	6574	tags=45%, list=18%, signal=37%	TNFRSF10C/IL17RA/IL18R1/IL6/IFNB1/CCL3/KDR/IL11/BMPR2/IL10/IFNLR1/IFNA5/TSLP/IL2RB/OSM/CXCR4/IL13RA1/ACVR1/CCR2/IL4R/NGFR/TGFBR2/IL1R1/CXCL11/CCL16/TNFSF4/IL3RA/CCL3L3/FLT3/OSMR/IL20RB/PLEKHO2/CCR5/CCR8/IL17A/IL6ST/CCR3/FAS/IL24/TNFRSF8/IL13/IFNL3/PPBP/TNFSF14/IFNGR1/TNFRSF19/BMPR1B/ACVRL1/TNFRSF12A/PDGFB/IL12RB1/IL2/CCL2/CCL1/IL10RA/IFNL2/TNFRSF1B/CD27/PRLR/CCL23/TNFSF12/IL2RA/CX3CL1/FLT4/PDGFRB…
KEGG_ECM_RECEPTOR_INTERACTION	KEGG_ECM_RECEPTOR_INTERACTION	KEGG_ECM_RECEPTOR_INTERACTION	83	-0.62824	-2.40516	2.32462696428056e-09	1.44126871785395e-07	9.70633714910128e-08	6497	tags=60%, list=18%, signal=49%	LAMC3/HSPG2/ITGB4/ITGA2/COL4A1/CD44/COL4A2/ITGA7/LAMA2/ITGA1/ITGB6/LAMB2/LAMB3/LAMA3/SDC3/ITGAV/ITGA4/COL6A1/COL4A4/LAMA4/COL6A2/LAMC2/ITGA3/THBS2/IBSP/RELN/GP1BA/SDC2/SV2C/COL5A3/COL11A1/COL1A1/COL1A2/COL5A2/COL6A3/COL3A1/ITGA5/ITGA11/TNC/CD36/TNXB/COMP/COL5A1/THBS4/GP5/ITGB3/SV2B/THBS1/FN1/SPP1
KEGG_HYPERTROPHIC_CARDIOMYOPATHY_HCM	KEGG_HYPERTROPHIC_CARDIOMYOPATHY_HCM	KEGG_HYPERTROPHIC_CARDIOMYOPATHY_HCM	83	-0.621942	-2.38105	4.22987837973861e-09	1.96689344657846e-07	1.32461980839183e-07	6758	tags=55%, list=19%, signal=45%	CACNA2D4/CACNG5/TPM2/TPM4/CACNB1/IL6/ITGB4/ITGA2/ACE/ACTG1/CACNG2/CACNA2D1/SGCA/ITGA7/LAMA2/CACNG4/ITGA1/ACTB/IGF1/ITGB6/CACNA1C/ITGAV/ITGA4/TPM1/ITGA3/SLC8A1/MYL2/TGFB3/TGFB2/ITGA5/TNNC1/MYL3/ITGA11/SGCD/CACNG1/PRKAA2/ITGB3/SGCG/CACNG6/MYH6/PRKAG3/DES/TTN/ACTC1/CACNA1S/MYH7
KEGG_CHEMOKINE_SIGNALING_PATHWAY	KEGG_CHEMOKINE_SIGNALING_PATHWAY	KEGG_CHEMOKINE_SIGNALING_PATHWAY	187	-0.475315	-2.01173	5.34125450418984e-09	1.98694667555862e-07	1.33812481262861e-07	5747	tags=39%, list=16%, signal=33%	PRKACG/SHC2/CXCR4/PIK3R1/GNGT1/CCR2/PIK3R5/CXCL11/MAPK3/GNG11/VAV1/CCL16/GRK6/GNB2/RAP1B/CCL3L3/GNAI2/GNG7/PLCB4/TIAM2/AKT3/PIK3CD/CCR5/CCR8/CCR3/SHC1/PPBP/ADCY2/JAK2/CCL2/CCL1/ITK/PREX1/CCL23/CX3CL1/ADCY7/CCL18/FGR/CCR4/CCL13/CXCL13/CCR7/GNG2/GNGT2/WAS/PIK3CG/CX3CR1/ARRB1/CXCL12/GNB4/CCL14/PRKACB/CCR1/GNG4/PRKCB/GRK5/CCR9/DOCK2/CCL7/GNG8/ELMO1/RAC2/CCR6/HCK/SHC4/CXCL9/CCL17/CCL22/RASGRP2/CCL19/C…
KEGG_DILATED_CARDIOMYOPATHY	KEGG_DILATED_CARDIOMYOPATHY	KEGG_DILATED_CARDIOMYOPATHY	90	-0.593877	-2.28764	1.17478781934514e-08	3.64184223996995e-07	2.45262720179074e-07	6758	tags=53%, list=19%, signal=43%	CACNA2D4/CACNG5/TPM2/TPM4/CACNB1/ITGB4/ITGA2/PRKACG/ACTG1/CACNG2/CACNA2D1/SGCA/ITGA7/LAMA2/CACNG4/ITGA1/ACTB/IGF1/ITGB6/CACNA1C/ADCY2/ITGAV/ITGA4/TPM1/ADCY7/ITGA3/SLC8A1/MYL2/TGFB3/PRKACB/TGFB2/ITGA5/TNNC1/MYL3/ITGA11/SGCD/CACNG1/ITGB3/PLN/SGCG/CACNG6/MYH6/ADCY8/DES/TTN/ACTC1/CACNA1S/MYH7
KEGG_ARRHYTHMOGENIC_RIGHT_VENTRICULAR_CARDIOMYOPATHY_ARVC	KEGG_ARRHYTHMOGENIC_RIGHT_VENTRICULAR_CARDIOMYOPATHY_ARVC	KEGG_ARRHYTHMOGENIC_RIGHT_VENTRICULAR_CARDIOMYOPATHY_ARVC	74	-0.611925	-2.29072	7.84718280177377e-08	2.08510857304275e-06	1.40423271189636e-06	6758	tags=53%, list=19%, signal=43%	CACNA2D4/CACNG5/JUP/CACNB1/GJA1/ITGB4/ITGA2/ACTN4/ACTG1/CACNG2/CACNA2D1/SGCA/ITGA7/LAMA2/CACNG4/ITGA1/ACTB/ITGB6/CACNA1C/DSC2/ITGAV/ITGA4/ACTN1/ITGA3/SLC8A1/ITGA5/ITGA11/SGCD/CACNG1/ITGB3/CDH2/TCF7/SGCG/CACNG6/ACTN3/CTNNA3/DES/ACTN2/CACNA1S
KEGG_HEMATOPOIETIC_CELL_LINEAGE	KEGG_HEMATOPOIETIC_CELL_LINEAGE	KEGG_HEMATOPOIETIC_CELL_LINEAGE	84	-0.573569	-2.1855	1.56684558530384e-07	3.64291598583144e-06	2.45335032435733e-06	6579	tags=54%, list=18%, signal=44%	CD7/IL6/CD1D/IL11/ITGA2/CD44/TFRC/IL4R/IL1R1/CD22/IL3RA/FLT3/FCGR1A/CD2/ITGA1/CD34/CD3D/ITGA4/CD59/IL2RA/CD3E/ITGA3/HLA-DRB5/CD4/GP1BA/CD1E/CD14/CSF1R/CD1C/IL5RA/ITGA5/CD36/CD1B/CSF1/ITGAM/CSF2/GP5/CD1A/CR2/IL7R/ITGB3/CD37/CR1/MME/FCER2
KEGG_CELL_ADHESION_MOLECULES_CAMS	KEGG_CELL_ADHESION_MOLECULES_CAMS	KEGG_CELL_ADHESION_MOLECULES_CAMS	130	-0.497802	-2.00763	1.94130909795714e-07	4.01203880244475e-06	2.70193897844327e-06	5223	tags=48%, list=15%, signal=41%	CD226/ESAM/ICAM3/CD276/HLA-A/HLA-E/CD22/HLA-C/HLA-DPB1/CD2/CD34/GLG1/ITGAL/CLDN20/HLA-B/NLGN2/SELE/ICOS/SDC3/PECAM1/ITGAV/ICAM2/NFASC/NLGN1/CLDN11/ITGA4/CLDN4/ICAM1/PTPRM/CDH3/CDH5/NCAM2/SIGLEC1/CD80/HLA-DRB5/CD274/CD28/JAM2/CD4/PTPRC/SDC2/NRXN2/SELPLG/SELP/CNTN2/ITGB2/CD40LG/CD86/SPN/ITGAM/CLDN23/NEGR1/CDH2/VCAN/L1CAM/SELL/CLDN17/VCAM1/PDCD1LG2/NCAM1/NRXN1/CADM3
KEGG_VIRAL_MYOCARDITIS	KEGG_VIRAL_MYOCARDITIS	KEGG_VIRAL_MYOCARDITIS	68	-0.602017	-2.21431	5.4936010142603e-07	1.02180978865242e-05	6.88145811259974e-06	6237	tags=53%, list=17%, signal=44%	HLA-DQB1/ABL1/CCND1/HLA-F/ACTG1/MYH10/SGCA/HLA-A/HLA-E/LAMA2/HLA-C/MYH9/HLA-DPB1/ACTB/ITGAL/HLA-B/FYN/ICAM1/CAV1/ABL2/CD80/HLA-DRB5/CD28/ITGB2/CD40LG/CD86/RAC2/SGCD/MYH3/MYH8/SGCG/MYH11/MYH6/MYH2/MYH1/MYH7
KEGG_NEUROACTIVE_LIGAND_RECEPTOR_INTERACTION	KEGG_NEUROACTIVE_LIGAND_RECEPTOR_INTERACTION	KEGG_NEUROACTIVE_LIGAND_RECEPTOR_INTERACTION	272	-0.381696	-1.67857	2.50274627317216e-06	4.23191642554566e-05	2.85001728715299e-05	5121	tags=37%, list=14%, signal=32%	S1PR2/NPY4R/PRSS2/HRH3/P2RX4/FPR2/NPY5R/LPAR1/GABRA2/HCRTR1/HTR6/HTR1A/GALR1/ADRA2C/F2RL1/LHCGR/CHRNA3/CHRNB3/THRB/CALCR/CYSLTR2/P2RY13/HTR7/F2RL3/AGTR2/LPAR3/NPFFR2/PTGER2/PRLR/SSTR4/TACR1/GRIA2/GRM7/HTR1D/LEPR/F2R/PTGDR/GRIK2/OXTR/S1PR1/GRID2/C5AR1/P2RX6/PTGER4/TAAR1/TSHB/HTR2B/EDNRA/TBXA2R/GABRA1/FPR3/SSTR3/GRPR/APLNR/HTR2A/PTGFR/MC4R/P2RY10/CHRM4/PTH1R/P2RY8/GRID1/CYSLTR1/CHRNA1/ADRB2/CHRNA9/…
KEGG_CARDIAC_MUSCLE_CONTRACTION	KEGG_CARDIAC_MUSCLE_CONTRACTION	KEGG_CARDIAC_MUSCLE_CONTRACTION	75	-0.530908	-1.99459	2.41777563724897e-05	0.000362336809139484	0.00024401856416298	6758	tags=36%, list=19%, signal=29%	CACNA2D4/CACNG5/TPM2/TPM4/CACNB1/SLC9A1/CACNG2/COX4I2/COX7B2/CACNA2D1/ATP1A4/CACNG4/CACNA1C/TPM1/SLC8A1/MYL2/TNNC1/MYL3/CACNG1/ATP1B4/CACNG6/MYH6/COX6A2/ACTC1/ATP1A2/CACNA1S/MYH7
KEGG_LYSOSOME	KEGG_LYSOSOME	KEGG_LYSOSOME	120	-0.46037	-1.82886	2.78700661654426e-05	0.000362336809139484	0.00024401856416298	10409	tags=52%, list=29%, signal=37%	ATP6V0A1/MAN2B1/NAGA/AP3B1/SORT1/AP1S1/ABCA2/SGSH/ACP2/GLB1/NPC1/LAMP2/AP3B2/ATP6AP1/AP3D1/PSAP/ARSA/LGMN/AP4E1/AP1G1/AGA/IGF2R/TPP1/CTSG/AP4M1/CD63/AP1S2/AP3S2/GALNS/CD68/PPT1/ATP6V1H/SCARB2/SLC17A5/LAMP1/AP1M1/HEXB/SLC11A1/SMPD1/CTSO/CTSB/GM2A/ARSB/CTSH/CTSD/LAMP3/IDS/LIPA/ATP6V0D1/PLA2G15/CTSS/ACP5/PSAPL1/ATP6V0A4/CTSZ/GAA/CTSK/CTSL/CLTB/LAPTM5/DNASE2B/ATP6V0D2
KEGG_REGULATION_OF_ACTIN_CYTOSKELETON	KEGG_REGULATION_OF_ACTIN_CYTOSKELETON	KEGG_REGULATION_OF_ACTIN_CYTOSKELETON	212	-0.389406	-1.67135	2.77764495822052e-05	0.000362336809139484	0.00024401856416298	6263	tags=36%, list=17%, signal=30%	FGF4/ITGB4/ITGA2/RRAS/ACTN4/VCL/FGFR1/ACTG1/FGF2/SLC9A1/PIK3R1/MYH10/EZR/PIK3R5/MAPK3/VAV1/TMSB4XP8/ITGA7/TMSB4X/GNA12/ARPC1A/PDGFD/TIAM2/PIK3CD/MYH9/ITGA1/CFL2/ACTB/ITGAL/ITGB6/FGF14/SCIN/ITGAX/MSN/PDGFB/ITGAV/ITGA4/ACTN1/PFN3/FGF9/ENAH/ITGA3/PDGFRB/F2R/ARHGEF6/IQGAP2/MYL2/WAS/PIK3CG/FGF16/INSRR/CD14/ITGB2/NCKAP1L/CHRM4/MRAS/ITGA5/INS/RAC2/FGF20/ITGA11/PDGFC/ITGAM/CYFIP2/MYL9/FGF7/FGF3/FGF18/ITG…
KEGG_MAPK_SIGNALING_PATHWAY	KEGG_MAPK_SIGNALING_PATHWAY	KEGG_MAPK_SIGNALING_PATHWAY	267	-0.355944	-1.56538	2.92207104144745e-05	0.000362336809139484	0.00024401856416298	6758	tags=30%, list=19%, signal=25%	CACNA2D4/CACNG5/PRKCA/CACNB1/RASGRP1/DUSP14/RASGRP4/RAP1A/FGF4/RRAS/MAP3K1/DUSP5/PRKACG/FGFR1/FGF2/CACNG2/GADD45A/TGFBR2/IL1R1/RELB/MAP3K20/MAPK3/NR4A1/DUSP10/HSPB1/CACNA2D1/GADD45G/MAP4K1/DUSP3/MAP3K14/GNA12/RAP1B/RASGRF1/PLA2G3/PLA2G1B/CACNG4/AKT3/FAS/FLNA/FGF14/CACNA1C/FLNC/PDGFB/PLA2G5/PTPN5/MECOM/FGF9/PDGFRB/GADD45B/CACNA1G/DUSP4/RASGRF2/PTPRR/RASGRP3/FGF16/ARRB1/TGFB3/CD14/PRKACB/RPS6KA2/PP…
KEGG_PRIMARY_IMMUNODEFICIENCY	KEGG_PRIMARY_IMMUNODEFICIENCY	KEGG_PRIMARY_IMMUNODEFICIENCY	35	-0.65318	-2.0635	5.29596392138808e-05	0.000615655805861364	0.00041461822805604	4308	tags=37%, list=12%, signal=33%	AIRE/ICOS/CD3D/CD3E/CD4/IL2RG/PTPRC/CD40LG/BTK/TNFRSF13B/IGLL1/IL7R/CD79A
KEGG_CALCIUM_SIGNALING_PATHWAY	KEGG_CALCIUM_SIGNALING_PATHWAY	KEGG_CALCIUM_SIGNALING_PATHWAY	178	-0.396904	-1.65911	6.37427932261693e-05	0.000697421149415734	0.000469683739561247	4581	tags=30%, list=13%, signal=26%	HTR6/PLCB4/ITPR2/LHCGR/SLC8A3/CYSLTR2/CACNA1C/HTR7/ADCY2/PLCD4/NOS1/CAMK4/TACR1/PHKG1/ADCY7/PDGFRB/F2R/CACNA1G/OXTR/SLC8A1/PDE1A/P2RX6/HTR2B/EDNRA/TBXA2R/GNA14/GRPR/PRKACB/HTR2A/PTGFR/PPP3R2/PRKCB/CYSLTR1/PDE1B/ADRB2/TNNC1/P2RX5/CCKAR/CAMK2A/DRD1/PDE1C/MYLK3/PLN/HRH2/DRD5/GRIN2A/MYLK2/NTSR1/ADRA1B/ADCY8/CACNA1S/ATP2A1/TNNC2
KEGG_VASCULAR_SMOOTH_MUSCLE_CONTRACTION	KEGG_VASCULAR_SMOOTH_MUSCLE_CONTRACTION	KEGG_VASCULAR_SMOOTH_MUSCLE_CONTRACTION	115	-0.45338	-1.79226	8.16186924543129e-05	0.000819346866623944	0.000551795569486414	8165	tags=45%, list=23%, signal=35%	PTGIR/PRKCD/PLCB3/CALM3/GNA13/ROCK2/ADCY1/ITPR1/CALM1/NPR2/PRKCA/AGTR1/PPP1R12B/ACTG2/PRKG1/CALCRL/CALML3/GUCY1A1/PRKACG/GUCY1B1/MAPK3/RAMP2/GNA12/PLA2G3/PLCB4/PLA2G1B/ITPR2/RAMP3/CACNA1C/ADCY2/GUCY1A2/RAMP1/PLA2G5/ADCY7/CALD1/EDNRA/PRKACB/ACTA2/KCNMB1/KCNMB4/PRKCB/PLA2G2C/MYL9/MYLK3/PLA2G2F/PLA2G2D/PLA2G2A/MYLK2/MYH11/ADRA1B/ADCY8/CACNA1S
KEGG_PATHWAYS_IN_CANCER	KEGG_PATHWAYS_IN_CANCER	KEGG_PATHWAYS_IN_CANCER	325	-0.33752	-1.51754	8.3696722934704e-05	0.000819346866623944	0.000551795569486414	8194	tags=34%, list=23%, signal=26%	CTNNB1/PDGFA/CSF2RA/PIAS3/PIK3CA/CTNNA1/WNT5A/STAT5B/STAT1/PTK2/TGFB1/NKX3-1/DCC/LAMC1/FGF10/KIT/MMP1/LAMB1/TGFBR1/NFKB2/JAK1/JUP/PRKCA/LAMC3/BIRC3/IL6/ARNT2/RUNX1/SMO/PLCG2/FGF4/ABL1/CCND1/ITGA2/FZD4/FGFR1/FZD9/COL4A1/FGF2/PIK3R1/EPAS1/TGFBR2/PIK3R5/COL4A2/RUNX1T1/MAPK3/RB1/FADD/DAPK3/FZD10/FLT3/LAMA2/AKT3/PIK3CD/GLI3/FAS/IGF1/LAMB2/LAMB3/FGF14/PPARG/LAMA3/PDGFB/ITGAV/MECOM/COL4A4/EGLN3/FGF9/LAM…
KEGG_LEUKOCYTE_TRANSENDOTHELIAL_MIGRATION	KEGG_LEUKOCYTE_TRANSENDOTHELIAL_MIGRATION	KEGG_LEUKOCYTE_TRANSENDOTHELIAL_MIGRATION	114	-0.452635	-1.79357	9.72050007974123e-05	0.000860958578491366	0.000579819303002109	8250	tags=59%, list=23%, signal=45%	GNAI3/CLDN5/CTNNB1/PIK3CA/CTNNA1/JAM3/VAV2/CLDN10/CLDN14/PTK2/SIPA1/ROCK2/GNAI1/PRKCA/BCAR1/PLCG2/RAP1A/ACTN4/VCL/CXCR4/ACTG1/PIK3R1/EZR/PIK3R5/ESAM/VAV1/RAP1B/NCF2/GNAI2/PIK3CD/NCF4/ACTB/ITGAL/CLDN20/RAPGEF4/MSN/PECAM1/CLDN11/ITGA4/ACTN1/ITK/CLDN4/ICAM1/CDH5/CYBA/RHOH/JAM2/THY1/MYL2/PIK3CG/TXK/CXCL12/ITGB2/PRKCB/MMP2/RAC2/CYBB/ITGAM/CLDN23/MYL9/MMP9/CLDN17/VCAM1/MYL7/ACTN3/CTNNA3/ACTN2
KEGG_NATURAL_KILLER_CELL_MEDIATED_CYTOTOXICITY	KEGG_NATURAL_KILLER_CELL_MEDIATED_CYTOTOXICITY	KEGG_NATURAL_KILLER_CELL_MEDIATED_CYTOTOXICITY	130	-0.424549	-1.7122	9.54621720917046e-05	0.000860958578491366	0.000579819303002109	6574	tags=35%, list=18%, signal=29%	TNFRSF10C/PRKCA/IFNB1/NFAT5/PLCG2/IFNA5/SHC2/PIK3R1/PIK3R5/MAPK3/VAV1/HLA-A/KLRC1/HLA-E/LCP2/CD247/PIK3CD/HLA-C/FAS/SHC1/FCGR3A/ITGAL/HLA-B/FCER1G/FYN/IFNGR1/ICAM2/SH2D1A/ICAM1/TYROBP/RAET1L/ULBP2/PIK3CG/HCST/ITGB2/PPP3R2/PRKCB/RAC2/ULBP1/CSF2/NCR3/SHC4/IFNA1/CD48/NFATC2/RAET1G
KEGG_ADIPOCYTOKINE_SIGNALING_PATHWAY	KEGG_ADIPOCYTOKINE_SIGNALING_PATHWAY	KEGG_ADIPOCYTOKINE_SIGNALING_PATHWAY	66	-0.526101	-1.90559	0.000105571724002831	0.000892560939296659	0.00060110216059028	5366	tags=32%, list=15%, signal=27%	NFKBIE/ACSL1/IRS1/AKT3/JAK2/TRADD/TNFRSF1B/IRS2/LEPR/G6PC2/NPY/ACSL6/AGRP/CD36/PPARGC1A/PRKAA2/IRS4/POMC/ADIPOQ/RXRG/PRKAG3
KEGG_SYSTEMIC_LUPUS_ERYTHEMATOSUS	KEGG_SYSTEMIC_LUPUS_ERYTHEMATOSUS	KEGG_SYSTEMIC_LUPUS_ERYTHEMATOSUS	132	-0.419124	-1.69087	0.000272638706355784	0.00220481736444243	0.00148485153575919	5002	tags=26%, list=14%, signal=22%	H3C10/C1R/C1QB/FCGR2B/H2AJ/FCGR1A/H3C7/H2AC11/HLA-DPB1/FCGR3A/C1S/H4C6/H4C11/C1QC/C1QA/ACTN1/H4C8/C4A/CD80/HLA-DRB5/CD28/H2AC13/CD40LG/CD86/H2BC14/H2AC21/C6/H4C15/GRIN2A/H3C14/H3Y1/C7/ACTN3/ACTN2
KEGG_INSULIN_SIGNALING_PATHWAY	KEGG_INSULIN_SIGNALING_PATHWAY	KEGG_INSULIN_SIGNALING_PATHWAY	136	-0.403482	-1.63271	0.000388845883603681	0.00301355559792853	0.00202950263810693	8396	tags=34%, list=23%, signal=26%	RHOQ/RPS6/PIK3CA/FLOT2/SH2B2/CALM3/INPP5K/PHKB/CALM1/HK2/GYS1/FBP1/INPP5D/CALML3/HK1/PRKACG/RPS6KB2/SHC2/PIK3R1/PRKAR1B/PIK3R5/MAPK3/RAPGEF1/IRS1/AKT3/PIK3CD/SHC1/PYGB/PHKG1/SORBS1/IRS2/SOCS2/FOXO1/G6PC2/PIK3CG/PRKACB/INS/PDE3A/SHC4/PPARGC1A/PRKAA2/IRS4/HK3/PYGM/PRKAG3/PPP1R3A
KEGG_ADHERENS_JUNCTION	KEGG_ADHERENS_JUNCTION	KEGG_ADHERENS_JUNCTION	73	-0.478957	-1.77716	0.000486330987136959	0.00361830254429898	0.00243677420923361	9967	tags=49%, list=28%, signal=36%	TCF7L2/FER/RAC1/LEF1/RHOA/PTPN6/PTPN1/IQGAP1/NECTIN3/CTNNB1/CTNNA1/TJP1/NECTIN2/SNAI2/TGFBR1/ACTN4/VCL/FGFR1/ACTG1/TGFBR2/MAPK3/PTPRB/PTPRJ/CSNK2A2/ACTB/FYN/ACTN1/PTPRM/SORBS1/SNAI1/WAS/RAC2/TCF7/ACTN3/CTNNA3/ACTN2
KEGG_LEISHMANIA_INFECTION	KEGG_LEISHMANIA_INFECTION	KEGG_LEISHMANIA_INFECTION	70	-0.479384	-1.77305	0.000516790244424414	0.00369703790242081	0.00248979915329981	10099	tags=49%, list=28%, signal=35%	JUN/HLA-DPA1/IRAK1/HLA-DRA/PTPN6/HLA-DQA2/HLA-DRB1/TAB2/IL12B/NFKBIB/STAT1/TGFB1/JAK1/HLA-DQB1/IL10/FCGR2A/MAPK3/NCF2/FCGR1A/HLA-DPB1/NCF4/FCGR3A/IFNGR1/JAK2/ITGA4/CYBA/HLA-DRB5/TLR4/TGFB3/ITGB2/PRKCB/TGFB2/ITGAM/CR1
KEGG_TYPE_I_DIABETES_MELLITUS	KEGG_TYPE_I_DIABETES_MELLITUS	KEGG_TYPE_I_DIABETES_MELLITUS	41	-0.563303	-1.86041	0.000851220550835009	0.00565453651626113	0.00380809193794609	4930	tags=49%, list=14%, signal=42%	HLA-DQB1/HLA-F/HLA-A/HLA-E/CPE/HLA-C/HLA-DPB1/FAS/HLA-B/GAD2/IL2/ICA1/CD80/HLA-DRB5/LTA/CD28/PTPRN2/CD86/INS/PTPRN
KEGG_AUTOIMMUNE_THYROID_DISEASE	KEGG_AUTOIMMUNE_THYROID_DISEASE	KEGG_AUTOIMMUNE_THYROID_DISEASE	48	-0.529882	-1.8112	0.000848802310633773	0.00565453651626113	0.00380809193794609	7404	tags=46%, list=21%, signal=36%	GZMB/IFNA21/HLA-DQB1/HLA-F/IL10/CTLA4/IFNA5/HLA-A/HLA-E/HLA-C/HLA-DPB1/FAS/HLA-B/IL2/CD80/HLA-DRB5/CD28/TSHB/CD40LG/CD86/IFNA1/CGA
KEGG_GLYCOSAMINOGLYCAN_BIOSYNTHESIS_CHONDROITIN_SULFATE	KEGG_GLYCOSAMINOGLYCAN_BIOSYNTHESIS_CHONDROITIN_SULFATE	KEGG_GLYCOSAMINOGLYCAN_BIOSYNTHESIS_CHONDROITIN_SULFATE	22	-0.684549	-1.9489	0.00095030960803481	0.0060950892101543	0.00410478560276379	6552	tags=64%, list=18%, signal=52%	CHSY1/XYLT2/B4GALT7/CHST13/B3GAT3/DSE/CHST3/CSGALNACT1/CHPF2/CSGALNACT2/CHPF/CHST15/CHST11/XYLT1
KEGG_AXON_GUIDANCE	KEGG_AXON_GUIDANCE	KEGG_AXON_GUIDANCE	129	-0.392481	-1.57647	0.00134416525637782	0.00833382458954245	0.00561247949154246	7690	tags=40%, list=21%, signal=32%	PTK2/SEMA3E/ROCK2/NFATC3/DCC/EFNB3/LIMK2/GNAI1/EPHA2/EPHA1/ABLIM2/EFNA5/NFAT5/ABL1/ROBO1/CXCR4/SEMA3G/EPHA4/RND1/MAPK3/GNAI2/EPHB2/RGS3/NRP1/CFL2/UNC5B/NGEF/SEMA6B/SEMA5A/FYN/ROBO2/EFNB2/NTN4/SEMA3C/PLXNC1/EPHB3/EPHB6/UNC5C/LRRC4C/CXCL12/SLIT1/PPP3R2/SEMA3A/SEMA7A/NTNG1/RAC2/ABLIM3/UNC5A/SLIT3/L1CAM/EPHA3/NFATC2
KEGG_JAK_STAT_SIGNALING_PATHWAY	KEGG_JAK_STAT_SIGNALING_PATHWAY	KEGG_JAK_STAT_SIGNALING_PATHWAY	153	-0.369965	-1.51734	0.00161159875428689	0.00966959252572132	0.00651206287810321	8253	tags=42%, list=23%, signal=32%	IL12B/CSF2RA/PIAS3/PIK3CA/STAT5B/IL22RA1/IL20RA/STAT1/IFNA21/STAT4/IL15/CCND3/JAK1/IL6/IFNB1/IL11/CCND1/IL10/IFNLR1/IFNA5/TSLP/IL2RB/OSM/SPRY4/SPRY2/IL13RA1/PIK3R1/IL4R/PIK3R5/IL3RA/OSMR/AKT3/PIK3CD/IL20RB/IL6ST/IL24/IL13/IFNL3/IFNGR1/JAK2/IL12RB1/IL2/IL10RA/IFNL2/PRLR/IL2RA/IFNL1/LEPR/LIFR/SOCS2/IL2RG/PIM1/PIK3CG/LIF/IL20/IL21/IL5RA/IL21R/CSF2/CSF2RB/IFNA1/IL7R/IL22RA2/IFNK
KEGG_RETINOL_METABOLISM	KEGG_RETINOL_METABOLISM	KEGG_RETINOL_METABOLISM	64	0.518829998914292	1.63939422992534	0.00208427717495778	0.0121148610794421	0.00815884815197288	3547	tags=34%, list=10%, signal=31%	UGT1A8/CYP1A2/CYP26C1/UGT1A3/BCO1/CYP1A1/UGT2B7/ADH1C/UGT2B4/RPE65/ADH4/CYP4A11/CYP2A7/UGT2B17/CYP4A22/CYP2A6/CYP26A1/CYP2C19/UGT2A1/RDH10/CYP2C9/UGT2A3
KEGG_ALDOSTERONE_REGULATED_SODIUM_REABSORPTION	KEGG_ALDOSTERONE_REGULATED_SODIUM_REABSORPTION	KEGG_ALDOSTERONE_REGULATED_SODIUM_REABSORPTION	41	-0.539423	-1.78154	0.00218099655066723	0.0122928896492153	0.00827874288770018	5413	tags=46%, list=15%, signal=39%	PIK3R1/PIK3R5/MAPK3/ATP1A4/IRS1/PIK3CD/IGF1/HSD11B1/SCNN1G/KCNJ1/IRS2/SFN/PIK3CG/PRKCB/INS/SCNN1B/ATP1B4/IRS4/ATP1A2
KEGG_B_CELL_RECEPTOR_SIGNALING_PATHWAY	KEGG_B_CELL_RECEPTOR_SIGNALING_PATHWAY	KEGG_B_CELL_RECEPTOR_SIGNALING_PATHWAY	75	-0.454478	-1.70745	0.00232236569992279	0.0127047064760482	0.00855608415761028	10330	tags=53%, list=29%, signal=38%	CARD11/NFATC4/CD19/JUN/MALT1/RAC1/PPP3CB/LILRB3/SYK/PTPN6/CHP1/PIK3CA/NFKBIB/VAV2/CD81/NFATC3/PIK3AP1/NFAT5/PLCG2/INPP5D/PIK3R1/NFKBIE/PIK3R5/MAPK3/VAV1/CD22/FCGR2B/AKT3/PIK3CD/RASGRP3/PIK3CG/PPP3R2/PRKCB/BTK/RAC2/CD72/CR2/CD79A/NFATC2/CD79B
KEGG_TOLL_LIKE_RECEPTOR_SIGNALING_PATHWAY	KEGG_TOLL_LIKE_RECEPTOR_SIGNALING_PATHWAY	KEGG_TOLL_LIKE_RECEPTOR_SIGNALING_PATHWAY	100	-0.400078	-1.5546	0.00278500399939301	0.0148003069682028	0.00996738273466971	8257	tags=33%, list=23%, signal=25%	CXCL10/IL12B/PIK3CA/STAT1/MAP2K3/TLR5/IFNA21/IL6/IFNB1/TLR1/CCL3/IFNA5/PIK3R1/PIK3R5/CXCL11/MAPK3/FADD/AKT3/PIK3CD/TLR6/TLR8/LBP/CD80/TLR4/TLR3/PIK3CG/CTSK/CD14/CD86/TLR7/IFNA1/CXCL9/SPP1
KEGG_PRION_DISEASES	KEGG_PRION_DISEASES	KEGG_PRION_DISEASES	35	-0.543345	-1.71651	0.00349108940051951	0.0180372952360175	0.0121473578556088	8411	tags=49%, list=23%, signal=37%	BAX/HSPA5/EGR1/LAMC1/IL6/PRKACG/MAPK3/C1QB/PRNP/FYN/C1QC/C1QA/NCAM2/PRKACB/C6/NCAM1/C7
KEGG_GNRH_SIGNALING_PATHWAY	KEGG_GNRH_SIGNALING_PATHWAY	KEGG_GNRH_SIGNALING_PATHWAY	101	-0.39515	-1.53444	0.0042550177563273	0.0213900892615373	0.0144053232717766	8073	tags=35%, list=23%, signal=27%	PRKCD/MAP3K3/PLCB3/PLD2/CALM3/MAP2K3/ADCY1/ITPR1/CALM1/PRKCA/CALML3/MAP3K1/PRKACG/MAPK3/PLA2G3/PLCB4/PLA2G1B/ITPR2/CACNA1C/HBEGF/ADCY2/PLA2G5/MMP14/ADCY7/PRKACB/PRKCB/MMP2/CAMK2A/PLA2G2C/CGA/PLA2G2F/PLA2G2D/PLA2G2A/ADCY8/CACNA1S
KEGG_FC_GAMMA_R_MEDIATED_PHAGOCYTOSIS	KEGG_FC_GAMMA_R_MEDIATED_PHAGOCYTOSIS	KEGG_FC_GAMMA_R_MEDIATED_PHAGOCYTOSIS	96	-0.40776	-1.58585	0.00460665941516263	0.0225483855584276	0.0151853869918103	9842	tags=51%, list=27%, signal=37%	RAC1/SPHK1/PIP5K1C/SYK/PIP5K1A/ARPC5L/LIMK1/PLD1/PIK3CA/PRKCD/ARPC2/PLD2/PIP5K1B/VAV2/GAB2/PLPP3/LIMK2/ASAP2/PRKCA/ARPC4/PLCG2/MYO10/INPP5D/FCGR2A/PLPP1/RPS6KB2/PIK3R1/PIK3R5/MAPK3/VAV1/FCGR2B/ARPC1A/FCGR1A/AKT3/PIK3CD/CFL2/MARCKS/FCGR3A/SCIN/PLA2G4D/AMPH/DNM3/PTPRC/WAS/PIK3CG/PRKCB/DOCK2/RAC2/HCK
KEGG_T_CELL_RECEPTOR_SIGNALING_PATHWAY	KEGG_T_CELL_RECEPTOR_SIGNALING_PATHWAY	KEGG_T_CELL_RECEPTOR_SIGNALING_PATHWAY	108	-0.385083	-1.51778	0.00474520676674802	0.0226309861183367	0.0152410149863162	10330	tags=42%, list=29%, signal=30%	CARD11/NFATC4/JUN/MALT1/PPP3CB/RHOA/PAK2/PTPN6/CHP1/CBL/PIK3CA/NFKBIB/GRAP2/VAV2/NFATC3/CD3G/PDCD1/RASGRP1/NFAT5/IL10/CTLA4/PIK3R1/NFKBIE/PIK3R5/MAPK3/VAV1/MAP3K14/LCP2/CD247/AKT3/PIK3CD/FYN/ICOS/IL2/CD3D/ITK/CD3E/CD28/CD4/PTPRC/PIK3CG/CD40LG/PPP3R2/CSF2/NFATC2
KEGG_GLYCOSAMINOGLYCAN_DEGRADATION	KEGG_GLYCOSAMINOGLYCAN_DEGRADATION	KEGG_GLYCOSAMINOGLYCAN_DEGRADATION	21	-0.604845	-1.71034	0.00818430765270859	0.0380570305850949	0.0256298055440085	6165	tags=43%, list=17%, signal=36%	GALNS/HS3ST3B1/HYAL3/HEXB/ARSB/IDS/HS3ST3A1/HPSE2/HYAL4
KEGG_VASOPRESSIN_REGULATED_WATER_REABSORPTION	KEGG_VASOPRESSIN_REGULATED_WATER_REABSORPTION	KEGG_VASOPRESSIN_REGULATED_WATER_REABSORPTION	44	-0.482141	-1.62287	0.00872315602129114	0.0386793019965967	0.0260488791035371	8041	tags=39%, list=22%, signal=30%	ARHGDIA/DCTN5/DCTN1/CREB3L2/DYNC1H1/DCTN4/CREB3/PRKACG/VAMP2/DYNC1LI2/CREB5/AVP/CREB3L1/ARHGDIB/PRKACB/AQP4/DYNC1I1
KEGG_DRUG_METABOLISM_CYTOCHROME_P450	KEGG_DRUG_METABOLISM_CYTOCHROME_P450	KEGG_DRUG_METABOLISM_CYTOCHROME_P450	71	0.472354995756902	1.5242878546528	0.00891288670259595	0.0386793019965967	0.0260488791035371	5292	tags=34%, list=15%, signal=29%	UGT1A8/CYP1A2/GSTA3/UGT1A3/UGT2B7/ADH1C/UGT2B4/ADH4/CYP2A7/UGT2B17/CYP2A6/CYP2C19/MGST1/UGT2A1/CYP2E1/CYP2C9/GSTA1/CYP2D6/UGT2A3/GSTO2/UGT2B15/UGT1A9/ADH6/CYP2C8
KEGG_TIGHT_JUNCTION	KEGG_TIGHT_JUNCTION	KEGG_TIGHT_JUNCTION	129	-0.359562	-1.44425	0.00894198917125623	0.0386793019965967	0.0260488791035371	4600	tags=22%, list=13%, signal=20%	GNAI2/MPDZ/AKT3/MYH9/CSNK2A2/ACTB/CLDN20/PPP2R2B/CLDN11/ACTN1/CLDN4/JAM2/MYL2/PRKCB/MRAS/CLDN23/MYL9/CLDN17/MYL7/MYH3/MYH8/MYH11/ACTN3/MYH6/CTNNA3/ACTN2/MYH2/MYH1/MYH7
KEGG_LONG_TERM_POTENTIATION	KEGG_LONG_TERM_POTENTIATION	KEGG_LONG_TERM_POTENTIATION	70	-0.406841	-1.50474	0.0100844128526391	0.0426295634225199	0.028709213623542	8020	tags=39%, list=22%, signal=30%	PLCB3/GRIN2B/CALM3/ADCY1/RPS6KA1/ITPR1/CALM1/PRKCA/RAP1A/CALML3/PRKACG/MAPK3/RAP1B/PLCB4/ITPR2/CACNA1C/CAMK4/GRIA2/PRKACB/RPS6KA2/PPP3R2/PRKCB/CAMK2A/GRIA1/GRIN2A/ADCY8/PPP1R1A
KEGG_ALLOGRAFT_REJECTION	KEGG_ALLOGRAFT_REJECTION	KEGG_ALLOGRAFT_REJECTION	35	-0.507626	-1.60367	0.0104985535387415	0.0433940212934647	0.0292240437686604	10046	tags=60%, list=28%, signal=43%	HLA-DPA1/HLA-DRA/HLA-DQA2/HLA-DRB1/IL12B/GZMB/HLA-DQB1/HLA-F/IL10/HLA-A/HLA-E/HLA-C/HLA-DPB1/FAS/HLA-B/IL2/CD80/HLA-DRB5/CD28/CD40LG/CD86
KEGG_LONG_TERM_DEPRESSION	KEGG_LONG_TERM_DEPRESSION	KEGG_LONG_TERM_DEPRESSION	70	-0.402091	-1.48717	0.0117356442423511	0.0474528223712458	0.0319574751679584	7204	tags=40%, list=20%, signal=32%	ITPR1/GNAI1/GNAZ/PRKCA/PRKG1/GUCY1A1/GUCY1B1/MAPK3/GNA12/GNAO1/GNAI2/PLA2G3/PLCB4/PLA2G1B/PPP1R17/ITPR2/IGF1/GUCY1A2/PLA2G5/NOS1/GRIA2/GRID2/PRKCB/PLA2G2C/PLA2G2F/PLA2G2D/GRIA1/PLA2G2A
KEGG_ETHER_LIPID_METABOLISM	KEGG_ETHER_LIPID_METABOLISM	KEGG_ETHER_LIPID_METABOLISM	33	-0.502043	-1.55742	0.0121635159094513	0.0481360902924322	0.0324176273050336	5774	tags=42%, list=16%, signal=36%	PLPP1/PLA2G7/PLA2G3/PLA2G1B/LPCAT1/PLA2G5/CHPT1/LPCAT2/ENPP2/PLA2G2C/PLA2G2F/PLA2G2D/ENPP6/PLA2G2A
KEGG_ENDOCYTOSIS	KEGG_ENDOCYTOSIS	KEGG_ENDOCYTOSIS	181	-0.326641	-1.37033	0.0124222168496599	0.0481360902924322	0.0324176273050336	8015	tags=30%, list=22%, signal=24%	SH3GL1/RAB11FIP4/PLD2/PIP5K1B/FLT1/STAMBP/RUFY1/KIT/DNAJC6/EHD2/ASAP2/SMURF1/SMAP2/CHMP2B/SH3GLB1/SMAP1/KDR/VPS28/AP2B1/HLA-F/NEDD4/EPN1/VPS4A/PSD/IL2RB/CXCR4/TFRC/RAB11FIP5/GRK6/HLA-A/LDLR/HLA-E/AGAP2/EHD4/HLA-C/CCR5/HLA-B/IQSEC1/ACAP1/PSD2/IL2RA/EHD1/F2R/IQSEC3/DNM3/IL2RG/ARRB1/CLTB/CSF1R/SH3KBP1/GRK5/ADRB2/DAB2/RET/HSPA6
KEGG_TGF_BETA_SIGNALING_PATHWAY	KEGG_TGF_BETA_SIGNALING_PATHWAY	KEGG_TGF_BETA_SIGNALING_PATHWAY	86	-0.386546	-1.47982	0.0130751165125155	0.0496320749250588	0.0334251098816186	7957	tags=41%, list=22%, signal=32%	SKP1/BMP8B/TGFB1/ROCK2/E2F4/TGFBR1/SMURF1/BMPR2/ACVR1C/DCN/RPS6KB2/ACVR1/TGFBR2/MAPK3/PITX2/ID3/BMPR1B/ACVRL1/CHRD/SMAD9/LTBP1/THBS2/ID2/NOG/BMP8A/TGFB3/TGFB2/COMP/BMP6/THBS4/INHBA/BMP2/THBS1/GDF6/BMP5
KEGG_METABOLISM_OF_XENOBIOTICS_BY_CYTOCHROME_P450	KEGG_METABOLISM_OF_XENOBIOTICS_BY_CYTOCHROME_P450	KEGG_METABOLISM_OF_XENOBIOTICS_BY_CYTOCHROME_P450	69	0.474377255541491	1.51987783351296	0.0134319681882359	0.0499669216602374	0.0336506150400014	5292	tags=33%, list=15%, signal=28%	UGT1A8/CYP1A2/GSTA3/UGT1A3/CYP1A1/UGT2B7/ADH1C/UGT2B4/ADH4/DHDH/UGT2B17/CYP2C19/MGST1/UGT2A1/CYP2E1/CYP2C9/GSTA1/UGT2A3/GSTO2/UGT2B15/UGT1A9/ADH6/CYP2C8
