# Supplementary material for: Integrative Analysis of Telomere‐Related Genes Reveals Prognostic Signatures in Laryngeal Cancer
Source: Int J Genomics. 2026 Apr 8;2026:5301600. doi: 10.1155/ijog/5301600 (PMC13059680; doi:10.1155/ijog/5301600)
Supplement: Supplementary file 8 — Supporting Information 8 Supporting Table 8: Correlation analysis of CHTF18, FANCG, NR5A1, XRCC3, and the risk score with immune checkpoints. [file IJOG-2026-5301600-s006.xlsx]

## Sheet: 05.cor.matrix
Supplementary Table 8. Correlation analysis of CHTF18, FANCG, NR5A1, XRCC3, and the risk score with immune checkpoints.
Gene ID	LAG3	CD40	CD274	CD244	TNFRSF14	CTLA4	TMIGD2	TNFRSF4	PDCD1	IDO2	TNFRSF25
CHTF18	0.301693766937669	0.323690153568202	0.0427506775067751	0.158514896766849	0.190605239385727	0.258626919602529	0.17877145438121	0.376422764227642	0.260727190605239	0.345131484400334	0.423035230352304
FANCG	0.176570554262944	0.00509262134505263	0.13786211530321	0.128332524079992	0.231923170301632	0.14031244530737	0.111281116087569	0.182939153905094	0.121003393200851	0.303033932564269	0.499946363752118
NR5A1	-0.100919	-0.0688319	-0.3367	-0.141044	-0.188977	-0.209242	-0.0622086	-0.0157217	-0.143733	-0.102953	0.0421807108327332
XRCC3	0.219354110207769	0.163911472448058	0.127597109304426	0.164296320555467	0.161901535682023	0.130397470641373	0.195573622402891	0.063550135501355	0.15526196928636	0.216252270847502	0.367005420054201
risk_score	-0.149255	-0.0957317	0.0878952122854562	-0.0580965	-0.052168	-0.0400858	-0.0975158	-0.167299	-0.0553071	-0.18201	-0.423058

## Sheet: 05.cor.p.matrix
	LAG3	CD40	CD274	CD244	TNFRSF14	CTLA4	TMIGD2	TNFRSF4	PDCD1	IDO2	TNFRSF25
CHTF18	0.00619777209767242	0.00320116979018725	0.704725566131149	0.157534045032906	0.0882973200940255	0.019738690603898	0.110304009478936	0.000533262859041673	0.0187285536041453	0.00160243187428608	8.33511261248867e-05
FANCG	0.114829532389402	0.964010471899963	0.219693160310144	0.253549883835045	0.0372181189034929	0.21152773441561	0.322643800207169	0.102114262434439	0.281898768052893	0.00596147073635738	2.01432562401033e-06
NR5A1	0.37001254022941	0.541475638301194	0.00211585487904174	0.209132303284493	0.0911012094694097	0.0608314289026238	0.581146746015556	0.889209446972548	0.200492070184807	0.360396660779228	0.708484362271916
XRCC3	0.0491214381138624	0.143690858097396	0.25630316096815	0.142739783548725	0.1487356152056	0.245927303965854	0.0801624449543937	0.573004811647614	0.166343792035023	0.0524976000780036	0.000751330820320942
risk_score	0.183558859965572	0.395242360954424	0.435229913813679	0.606429045683929	0.643701426083342	0.722359011071167	0.386452933204818	0.135481313783877	0.623848611948855	0.103897181443788	8.32705831606909e-05
